# Supplementary material for: Simple Excel and ICD-10 based dataset calculator for the Charlson and Elixhauser comorbidity indices
Source: BMC Med Res Methodol. 2022 Jan 7;22:4. doi: 10.1186/s12874-021-01492-7 (PMC8742382; doi:10.1186/s12874-021-01492-7)
Supplement: Supplementary file 1 — Additional file 1. [file 12874_2021_1492_MOESM1_ESM.xlsx]

## Sheet: Submission information
Simple Excel and ICD-10 based dataset calculator for the Charlson and Elixhauser Comorbidity Indices
BMC Medical Research Methodology
Pärt Prommik1,2,3†*, Kaspar Tootsi1,2†, Toomas Saluse2, Eiki Strauss2, Helgi Kolk1,2‡ and Aare Märtson1,2‡
1Department of Traumatology and Orthopaedics, University of Tartu, L. Puusepa 8, 50406, Tartu, Estonia. 2Traumatology and Orthopaedics Clinic, Tartu University Hospital, L. Puusepa 8, 50406, Tartu, Estonia. 3Institute of Sport Sciences and Physiotherapy, University of Tartu, Ujula 4, 51008, Tartu, Estonia. †Authors of equal contribution ‡Authors of equal contribution

## Sheet: Instructions
Description	This is a Microsoft Excel and the International Classification of Diseases, 10th revision (ICD-10) based calculator for Charlson and Elixhauser Comorbidity Indices.
Output contains	Charlson calculator
	17 disease categories, binary variables (0 = No, 1 = Yes) (columns C-S)
	Original Charlson weight score (column T) (Charlson et al. 1987)
	Updated Charlson weight score (column U) (Quan et al. 2011)
	Elixhauser calculator
	31 disease categories, binary variables (0 = No, 1 = Yes) (columns C-AG)
	AHRQ Elixhauser weight score (Moore et al. 2017) (column AH)
	van Walraven Elixhauser score (van Walraven et al. 2009) (column AI)
	PS! The calculator also takes into account the hierarchy of comorbidities while calculating Charlson or Elixhauser scores: milder disease forms are excluded if a more severe is present.
INSTRUCTIONS
One-minute video instructions	Access before publishing: https://figshare.com/s/4c48bae14af819df4d04 The DOI will be made active after accept: https://doi.org/10.6084/m9.figshare.14046311
Step-by-step instructions
Step 1: prepare data	a) Select ICD-10 data you want to include in analyses. For example: remove duplicate ICD-10 occurrences using a relevant function (Data > Remove Duplicates), include only diagnoses with a particular length or from a certain time period (use Home > Sort & Filter and delete unnecessary values). Included ICD-10 codes may be in any format (see the table below).
	b) If patient's ICD-10 codes are on separate lines (long data), transform your data to wide format (patient's diagnoses are in one cell, see the table below). Any separators may be used between the ICD-10 codes. Ablebits add-in (https://www.ablebits.com/) allows to make the transformation with few clicks (Ablebits Data > Merge Duplicates); however, other options are also available. A web search w…
Step 2: use calculator	a) Copy and paste patients' IDs and ICD-10 codes into one of the calculators.
	b) Extend calculator's formulae according to the length of your data.
Patient's ID	Patient's ICD-10 codes	Disease category 1	Disease category 2	…	Weighted score 1	Weighted score 2
1	Fracture of neck of femur S72.0, Congestive heart failure I50.0	0	1	…	1	2
2	F41 and Z76.0	1	0	…	2	3
3	e11, i11.9, z71.3, z71.8	0	0	…	5	4
4	E660 E669 E780 I131 Z76.0
5	B18.1;D50;D50.8;D63.8;H25.0;H27.0;H40.1;H52.2;I10;I11.0;I11.9;I20.0;I48;I50;I50.0;I50.1;K04.6;K21;K21.0;K21.9;K29;K29.3;K29.4;K57.3;K59.0;K86.1;M05;M05.8;M06.0;M06.8;M15;M15.8;M19;M42;M42.1;M47.8;M53.1;M54;M54.1;M54.6;M54.8;M75.0;M80;M80.0;M80.8;N30;N30.2;N90.4;R10.4;Z01.7;Z76.0;Z96.6
Step 3	Choose the output you like and merge it with your other data.
Software used for making the instructions	Microsoft™ Excel™ 365 MSO 16.0.13528.203018 64bit (Microsoft Corporation, Redmond, Washington, USA)
For citation	// will be updated after accepted //
References	Charlson ME, Pompei P, Ales KL, et al. A new method of classifying prognostic comorbidity in longitudinal studies: development and validation. J Chronic Dis 1987; 40: 373–383. Moore BJ, White S, Washington R, et al. Identifying increased risk of readmission and in-hospital mortality using hospital administrative data: The AHRQ Elixhauser Comorbidity Index. Med Care 2017; 55: 698–705. Quan H, Li B…

## Sheet: Charlson calculator
Patient's ID	Patient's ICD-10 codes	Myocardial infarction	Congestive heart failure	Peripheral vascular disease	Cerebrovascular disease	Dementia	Chronic pulmonary disease	Rheumatic disease	Peptic ulcer disease	Mild liver disease	Diabetes without complications	Diabetes with complications	Hemi- or paraplegia	Renal disease moderate/severe	Any malignancy	Moderate/severe liver disease	Metastatic solid tumor	AIDS/HIV	Original Charlson weight score	Updated Charlson weight score
		0	0	0	0	0	0	0	0	0	0	0	0	0	0	0	0	0	0	0

## Sheet: Elixhauser calculator
Patient's ID	Patient's ICD-10 codes	Congestive heart failure	Cardiac arrhythmias	Valvular disease	Pulmonary circulation disorders	Peripheral vascular disorders	Hypertension, uncomplicated	Hypertension, complicated	Paralysis	Other neurological disorders	Chronic pulmonary disease	Diabetes, uncomplicated	Diabetes, complicated	Hypothyroidism	Renal failure	Liver disease	Peptic ulcer disease excluding bleeding	AIDS/HIV	Lymphoma	Metastatic cancer	Solid tumor without metastasis	Rheumatoid arthritis/collagen vascular diseases	Coagulopathy	Obesity	Weight loss	Fluid and electrolyte disorders	Blood loss anemia	Deficiency anemia	Alcohol abuse	Drug abuse	Psychoses	Depression	AHRQ Elixhauser score	van Walraven Elixhauser score
		0	0	0	0	0	0	0	0	0	0	0	0	0	0	0	0	0	0	0	0	0	0	0	0	0	0	0	0	0	0	0	0	0
