# Supplementary material for: Simple Excel and ICD-10 based dataset calculator for the Charlson and Elixhauser comorbidity indices
Source: BMC Med Res Methodol. 2022 Jan 7;22:4. doi: 10.1186/s12874-021-01492-7 (PMC8742382; doi:10.1186/s12874-021-01492-7)
Supplement: Supplementary file 2 — Additional file 2. [file 12874_2021_1492_MOESM2_ESM.xlsx]

## Sheet: wide format
id	codes
1	I11.9
2	C67.8 ; G50 ; G50.0 ; I10 ; I11.9 ; N40 ; Z01.8 ; Z08.7 ; Z76.0
3	D51 ; D51.9 ; H25.0 ; H35.3 ; I11.0 ; I20.8 ; I49.5 ; I50.9 ; L98.1 ; M16.1 ; N30.0 ; N35 ; N35.9
4	F01.1 ; F01.9 ; F06.4 ; G47.2 ; G47.8 ; G81.1 ; I48 ; I69.3 ; I69.4 ; R64 ; Z71.0
5	C50.1 ; C50.8 ; C50.9 ; E78.0 ; I10 ; I20.8 ; M77.3 ; Z01.3 ; Z01.8
6	H25.0 ; H25.1 ; H52.1 ; H52.2 ; I20 ; I48 ; I49 ; I49.9 ; K29 ; K29.1 ; L03.0 ; L97 ; M05.8 ; M05.9 ; M06 ; M06.0 ; M06.4 ; M06.8 ; M13 ; M20.1 ; M41.3 ; M42.1 ; M54.2 ; M71.0 ; M81.9 ; M86.4 ; Z89 ; Z89.9 ; Z96.1
7	E11 ; E11.5 ; E11.7 ; E11.8 ; E11.9 ; E66.8 ; I11.0 ; I11.9 ; I20.0 ; I20.8 ; I20.9 ; I50 ; I50.0 ; I50.1 ; I50.9 ; J15 ; J15.1 ; J15.8 ; J15.9 ; J18 ; J18.9 ; J44.8 ; J45 ; J45.0 ; J45.8 ; J45.9 ; J96 ; J96.0 ; J96.1 ; K04.6 ; M54.5 ; M54.9 ; Z02.7 ; Z76.0
8	B18.1 ; D50 ; D50.8 ; D63.8 ; H25.0 ; H27.0 ; H40.1 ; H52.2 ; I10 ; I11.0 ; I11.9 ; I20.0 ; I48 ; I50 ; I50.0 ; I50.1 ; K04.6 ; K21 ; K21.0 ; K21.9 ; K29 ; K29.3 ; K29.4 ; K57.3 ; K59.0 ; K86.1 ; M05 ; M05.8 ; M06.0 ; M06.8 ; M15 ; M15.8 ; M19 ; M42 ; M42.1 ; M47.8 ; M53.1 ; M54 ; M54.1 ; M54.6 ; M54.8 ; M75.0 ; M80 ; M80.0 ; M80.8 ; N30 ; N30.2 ; N90.4 ; R10.4 ; Z01.7 ; Z76.0 ; Z96.6
9	E03 ; E03.9 ; E06.3 ; G20 ; H18.1 ; H25.8 ; I11.9 ; M42.1 ; R51 ; Z94.7 ; Z96.1
10	E03.8 ; E11.7 ; E11.8 ; H40.1 ; I11.0 ; I11.9 ; I20.0 ; I25.1 ; I67.2 ; I67.4 ; K29.3 ; M47.8 ; Z76.0
11	G20 ; I11.0 ; I11.9 ; M54.5 ; M54.6 ; N81.3 ; N81.8 ; Z71.3 ; Z71.8 ; Z76.0
12	E11 ; I11.9 ; Z71.3 ; Z71.8
13	F10.2 ; F10.3 ; F32.8 ; G62.9 ; G93.4 ; H27.0 ; H35.3 ; H35.5 ; H40.1 ; I25 ; K29 ; K73
14	F41 ; Z76.0
15	F06.4 ; F45.0 ; I11.9 ; I25 ; I25.0 ; K58.9 ; N30.9
16	E66.0 ; E66.9 ; E78.0 ; I13.1 ; Z76.0
17	G20 ; I11 ; I11.0 ; I20 ; K04.5 ; M25.5 ; N39
18	H25.0 ; H25.1 ; H25.2 ; H35.3 ; H40.1 ; I11 ; I11.9 ; I20 ; I50 ; J20.9 ; K04.6 ; K04.7 ; K30 ; R04 ; R04.0 ; S52.0
19	E11.9 ; F06.0 ; F32.0 ; F34 ; I10 ; I50.9 ; K57.3
20	C20 ; C21.1 ; C21.8 ; C83.0 ; C83.3 ; C85.7 ; F41.9 ; G47.0 ; G47.9 ; J20.8 ; J20.9 ; J44 ; J44.8 ; R51 ; R59.0 ; Z51.0 ; Z51.1 ; W00 ; W00.4
21	E11 ; E11.9 ; G53.0 ; H10 ; H10.9 ; H25.0 ; H25.1 ; H52.2 ; I10 ; K26 ; M54.4 ; M54.6 ; N11.9 ; R10 ; Z76.0 ; Z96.1
22	B35.1 ; B35.3 ; E78 ; H25.1 ; H40.1 ; H81.1 ; H81.8 ; H81.9 ; H90.3 ; L23 ; L57.0 ; L82 ; M16 ; M16.1 ; M17 ; M17.0 ; M41.3 ; M43.1 ; M79 ; M79.1 ; R42
23	G47 ; H25.0 ; H25.1 ; H52.2 ; H52.4 ; H61.2 ; H61.9 ; I11.9 ; I20 ; K04.0 ; K04.4 ; M17 ; M79 ; Z25.1 ; Z96.1
24	A46 ; D51.8 ; F32.0 ; F32.1 ; H35.3 ; I11.0 ; J18.9 ; J45.8 ; K58.9 ; L40.0 ; S51.0 ; S51.8 ; Z71.0 ; Z96.1
25	D63.8 ; F51 ; H10.2 ; H10.5 ; H25.0 ; H25.1 ; I10 ; I20 ; I20.8 ; I25.9 ; I50 ; I50.0 ; J90 ; J96.0 ; N17.8 ; N17.9 ; S52.5 ; Z76.0 ; Z96.1
26	H10.0 ; H25.0 ; H25.1 ; H25.2 ; H52.2 ; I11 ; I25 ; I50 ; K40.9 ; M15 ; M16 ; M70.8 ; Z76.0 ; Z96.1
27	I25.1 ; I25.2 ; I48 ; I50.0 ; I50.9 ; I70.2 ; L97 ; N40
28	Z76.0
29	J30 ; J30.0 ; L28 ; L28.0 ; L60.2 ; L60.8
30	F00.1 ; F00.9 ; F01.9 ; G47.0 ; H40 ; H40.1 ; H40.5 ; I11.0 ; I20.8 ; I25.0 ; I25.1 ; I25.8 ; I25.9 ; I50.0 ; I50.1 ; I70.2 ; J44 ; J44.0 ; J44.1 ; K29.6 ; L23 ; M54.5 ; Z96.1
31	F06.0 ; F06.3 ; F06.6 ; K43.0 ; K43.9 ; N43.0 ; N43.3
32	F01.0 ; I10 ; I11.0 ; I11.9 ; I25.0 ; I50 ; I50.9 ; N30.8 ; S52.5 ; Z01.3 ; Z76.0
33	F33.1 ; I25.1 ; I49.9 ; I69.3 ; I70.2 ; I70.9
34	I67.2 ; K40.9 ; L84 ; R10
35	H10.2 ; H25.0 ; H25.1 ; H35.3 ; H35.6 ; I11.0 ; I20.8 ; I25.1 ; I25.8 ; I48 ; I70 ; I70.9 ; J41 ; J41.1 ; K25 ; K25.7 ; M15.0 ; M16.1 ; M47 ; Z96.1
36	I11.0 ; I69.3 ; Z76.0
37	F48.8 ; F48.9 ; I25.0 ; I25.1 ; I50.9 ; I67.2 ; I84.2 ; K29.3 ; K29.4 ; Z71.0 ; Z76.0
38	E11 ; E11.8 ; E11.9 ; F01.3 ; F01.9 ; G20 ; G45.8 ; G81.1 ; I11.0 ; I11.9 ; I20.0 ; I20.8 ; I20.9 ; I25.0 ; I25.1 ; I25.9 ; I50.0 ; I50.1 ; I50.9 ; I63.5 ; I63.9 ; I67.2 ; I69.3 ; K21.9 ; K29.5 ; M10.3 ; M10.9 ; M60.8 ; N11.9 ; N18 ; N18.8 ; N18.9 ; R52.1 ; Z76.0
39	B02 ; B02.9 ; F03 ; F03.0 ; I70 ; I70.9
40	H25.0 ; H52.1 ; H61.2 ; I11 ; I33.0 ; I35.1 ; I49 ; I49.4 ; I50.0 ; L72.1 ; M75 ; M75.0 ; M75.1 ; M75.9 ; S82.4 ; S82.6 ; Z95.2
41	E78.0 ; I10 ; I11 ; I11.9 ; K29.3 ; K29.4 ; K85 ; K86.3
42	G11.2 ; G62.1 ; I50.9 ; I73.8 ; K29.5 ; K29.7 ; L60.9 ; M17.9 ; R10.4
43	G35
44	F07 ; F07.2 ; G47 ; H25.1 ; H52.1 ; I10 ; K40.9 ; M47.2 ; T90 ; T91
45	F20.0 ; F41.0
46	E10.1 ; E10.6 ; E10.7 ; E11.7 ; G81.0 ; G81.1 ; H54.0 ; I69 ; I69.0 ; I69.1 ; I69.3 ; I70.2 ; K25.1 ; K25.4 ; K25.9 ; L89 ; N11.8 ; N11.9 ; N13.2 ; N20.0 ; N20.2 ; Z76.0
47	S93.2
48	F51 ; G31.2 ; G62 ; G62.0 ; M15 ; M54 ; M54.1 ; Z76.0
49	E11 ; E11.4 ; E11.8 ; F07.2 ; F10.2 ; G62.9 ; K26.7 ; K26.9 ; K29.6 ; K85 ; K86.0 ; K86.2 ; M70.2
50	F10.2 ; F10.4 ; F33.1 ; G44.2 ; G62.9 ; K21 ; K21.9 ; M10 ; M10.9 ; M51.1 ; M75.5 ; M75.8 ; M75.9 ; Z02.7
51	E11
52	E78.0 ; H10.0 ; H10.2 ; H52.4 ; J44.8 ; J44.9 ; K40.9 ; M25.5 ; Z03 ; Z03.9
53	E11.8 ; F06.3 ; G81.1 ; H25.0 ; H25.1 ; H25.2 ; H40 ; H40.1 ; H52.2 ; H53.4 ; I11.0 ; I20.8 ; I25.0 ; I25.1 ; I34.0 ; I48 ; I50 ; I50.0 ; I50.9 ; I67.2 ; I69.3 ; I70.2 ; K80.2 ; M15 ; M15.9 ; Z96.1
54	K40.2 ; K40.9 ; L30.9 ; N40 ; S30.0
55	E11 ; E11.5 ; E11.6 ; E11.8 ; I11.0 ; I25.0 ; I25.2 ; I25.5 ; I25.8 ; I48 ; I50.0 ; I50.1 ; J18.2 ; J18.9 ; N40 ; N45.9 ; Z76.0
56	H90.3 ; M15
57	D51.8
58	I20.8 ; I25.9 ; I49.0 ; I49.8 ; J44.1 ; J44.8 ; J44.9 ; M15.9 ; M17.0 ; Z76.0
59	F10 ; F33 ; G45 ; G45.9 ; H25.0 ; H40.1 ; I20 ; I20.8 ; I25 ; I50 ; I50.0 ; I67.2 ; I69 ; I70 ; I70.2 ; J41 ; K20 ; K22.5 ; K56.2 ; K56.6 ; K59.9 ; K80 ; K80.2 ; M15.0 ; M17 ; M17.0 ; N40 ; Z96.1
60	E78 ; F06.4 ; G47 ; H10.0 ; H52.0 ; I11 ; I11.0 ; I11.9 ; I20 ; I20.9 ; I25.0 ; I25.2 ; I26 ; I26.9 ; I44.1 ; I44.2 ; I50 ; I50.0 ; I63.5 ; I69.3 ; I70 ; J44 ; J44.1 ; J44.8 ; J44.9 ; N12 ; N28.1 ; N40 ; N41.1 ; R06.0 ; R51 ; Z23.5 ; Z23.6 ; Z95.0 ; Z96.1
61	F01.9 ; F02.8 ; F13.1 ; F20.0 ; F20.5 ; F33.0 ; F33.2 ; G47.0 ; I84.1 ; M12.5 ; Z76.0
62	C61 ; H25.0 ; H40.1 ; H52.1 ; H52.2 ; H53.4 ; J43.1 ; J44.0 ; J44.8 ; K29.1 ; M16.0 ; M47.1 ; M47.8 ; N41.1 ; Z51.0 ; Z96.1
63	C61 ; F10.2 ; F10.5 ; G20 ; G45.8 ; G45.9 ; G91.2 ; H25.0 ; H25.1 ; H40.1 ; H40.5 ; H54.4 ; I67.2 ; I67.3 ; I69.3 ; J18.9 ; K81.9 ; N40 ; N42.9 ; Q03.9 ; Q61.9 ; Z96.1 ; T33.9
64	B36.8 ; E10 ; E10.7 ; E11 ; E11.8 ; E11.9 ; H25.0 ; H25.1 ; H52.1 ; H52.2 ; I11 ; I11.0 ; I11.9 ; I67.2 ; I69.3 ; I70.2 ; N40 ; S06.5 ; Z76.0 ; Z96.1
65	E11 ; F01.3 ; I10 ; I11 ; I25.9 ; N35.8 ; N40 ; R33 ; Z76.0
66	B35.4 ; E11 ; E11.8 ; E78 ; G40 ; G40.9 ; G47 ; I11 ; I11.0 ; I50 ; I69.1 ; I69.3 ; L30 ; M25.5 ; N30 ; N39.0 ; N40 ; R00.1 ; Z23.5 ; Z23.6 ; Z43.6
67	J44 ; J44.9
68	H25.0 ; H25.1 ; H35.3 ; H40.1 ; H52.0 ; I11.0 ; Z96.1
69	G20 ; H10.0 ; H10.3 ; I11 ; M17 ; M17.0 ; M17.1 ; N31 ; N31.0 ; Z96.6 ; T84.5
70	G20 ; I11.0 ; M19.1
71	F51 ; H61.2 ; I11 ; I11.9 ; I25.0 ; I25.1 ; I50.0 ; J15.0 ; J15.1 ; J15.2 ; J15.7 ; J18 ; J18.8 ; J18.9 ; J20 ; J20.9 ; J44 ; J44.0 ; J44.1 ; J44.8 ; J44.9 ; J45 ; J45.8 ; J45.9 ; J96.1 ; M17 ; M17.0 ; M17.9 ; M47.8 ; N12 ; N20.0 ; N40 ; N41.0 ; N41.1 ; R82.9 ; Z25.1 ; Z76.0
72	C61 ; M10 ; M16.1 ; M41.5 ; M47
73	A09 ; C61 ; D50.8 ; D63.0 ; D63.8 ; E11.7 ; G45.8 ; G63.2 ; H60.5 ; I11.0 ; I20.8 ; I20.9 ; I25.0 ; I25.1 ; I25.2 ; I34.0 ; I48 ; I50.0 ; I70.2 ; J41.0 ; J41.1 ; K13.2 ; K20 ; K80.1 ; K80.2 ; L89 ; L97 ; M10.0 ; M10.4 ; M15.0 ; M16.1 ; M50.1 ; M50.3 ; M50.8 ; M51.1 ; N11.8 ; N11.9 ; N18.0 ; N18.8 ; N18.9 ; N40 ; N41.1 ; R10 ; R10.4 ; R52.2 ; R73.0
74	G40 ; G40.1 ; G40.9 ; G81.1 ; I11 ; I11.0 ; I11.9 ; I69 ; I69.1 ; N39.9 ; N40 ; S40.0 ; Z93.5
75	C34.1 ; C34.9 ; D50 ; D50.0 ; F10.7 ; J44 ; J44.8 ; R53 ; Z51.0 ; Z51.1
76	C61 ; G81.1 ; G95.0 ; I11.0 ; I11.9 ; I61.2 ; I67 ; I67.2 ; M19 ; N13.6 ; N20.0 ; N20.1 ; N21.0 ; N30 ; N30.2 ; N30.9 ; N39.0 ; N40 ; R56.8
77	A46 ; F20.0 ; F20.5 ; I70.2 ; Z76.0
78	B35.1 ; E05.0 ; E05.4 ; G20 ; H52.0 ; H52.2 ; I25 ; I25.2 ; I25.8 ; I67.2 ; I83.9 ; J30.0 ; K40.9 ; M05.8 ; M06 ; M17.1 ; N40
79	D22.5 ; F43.2 ; H25.0 ; H25.1 ; H34.1 ; H43.3 ; H52.0 ; H52.1 ; H52.2 ; I11 ; I11.0 ; I11.9 ; I25 ; I25.0 ; I25.1 ; I25.2 ; L82 ; M15 ; M47 ; M54 ; M54.1 ; M54.5 ; N31.0 ; N41 ; Z03 ; Z25.1 ; Z76.0 ; Z95 ; Z95.1 ; Z96.1
80	I10 ; L23 ; Z76.0
81	M17 ; M17.0 ; M17.1 ; M17.3 ; S82.1 ; S82.5 ; Z96.6 ; T93.2
82	F20.0 ; I50.0
83	Z02.4 ; Z02.8
84	B37.0 ; C20 ; C21.1 ; C21.8 ; C34.0 ; C50.9 ; H25.0 ; H25.1 ; H61.2 ; I11 ; I11.0 ; I11.9 ; I42.0 ; I48 ; I50.0 ; J18.0 ; J18.9 ; J42 ; K29.4 ; K29.9 ; K56.6 ; K56.7 ; K59.0 ; M51.1 ; N40 ; Z51.0 ; Z51.1 ; Z76.0 ; Z93.2
85	F20.0 ; I50.0 ; I50.9 ; Z76.0
86	H66.3 ; H66.4 ; I11.0 ; I20.9 ; I25.2 ; I25.8 ; I25.9 ; I67.9 ; M15.9 ; M17.1 ; M17.4
87	C64 ; H40.1 ; I48 ; I50 ; I50.9 ; I74.2 ; I74.3 ; J42 ; Z01.7 ; Z76.0
88	F01 ; I11 ; I20 ; I25 ; I25.2 ; I48 ; I50
89	H25.0 ; H25.1 ; H40.1 ; H52.1 ; H52.2 ; I50 ; Z76.0 ; Z96.1
90	E11.8 ; H40 ; H40.1 ; I11.0 ; I20 ; I20.8 ; I48 ; I50.0 ; I63.5 ; I63.9 ; J18.0 ; J18.8 ; Z95.0
91	E03 ; E03.8 ; E89.0 ; I11.0 ; I25.0 ; L30.3 ; L30.9 ; Z76.0
92	F03 ; H10 ; H10.0 ; I11
93	E03.8 ; E06.3 ; I11.0 ; I70.8 ; M15.8 ; M17.1 ; M17.9 ; M54.5 ; N20 ; N20.9 ; R32
94	D51.9 ; F01.2 ; F01.3 ; F01.9 ; F48.9 ; G45.8 ; H10.2 ; H10.4 ; H35.3 ; H81.3 ; H82 ; H90.3 ; H93.1 ; I11.0 ; I11.9 ; I20.8 ; I25.1 ; I25.2 ; I35.0 ; I48 ; I50.0 ; I50.9 ; I67.2 ; I70.9 ; J18.8 ; J18.9 ; J45.8 ; K80.0 ; K80.1 ; K80.2 ; K80.4 ; M15.0 ; M15.8 ; M17.1 ; S20.0 ; S20.2 ; S22.3 ; S22.4 ; Z96.1
95	I11.0
96	E78.0 ; I11.0 ; I11.9 ; I20.0 ; I20.8 ; I20.9 ; I25.0 ; I25.2 ; I48 ; I49.4 ; I49.8 ; I49.9 ; I50.0 ; I50.1 ; I50.9 ; J18.8 ; J18.9 ; J20.8 ; J20.9 ; J42 ; J44.9 ; K29.3 ; M10.0 ; M10.9 ; M15.3 ; M15.8 ; M60.8 ; Z76.0 ; Z95.5
97	I11.0 ; I11.9 ; I20.0 ; I25.0 ; I50.0 ; I50.9 ; M15.3 ; M15.9 ; Z71.0
98	H25.0 ; H25.1 ; H35.3 ; H52.1 ; I11.0 ; I25.8 ; L20.8 ; M79.1 ; Z96.1
99	I11 ; I11.0 ; I11.9 ; I25.1 ; I25.9 ; I50.0 ; I50.9 ; I63.0 ; I63.5 ; I63.9 ; I69.3 ; I83.0 ; I87.2 ; L97 ; M15 ; S52.5
100	I11.0 ; I20.8 ; M47 ; S61.7 ; S61.8 ; S61.9
101	E11.7 ; G81.1 ; H25.0 ; H35.3 ; I11.0 ; I11.9 ; I25.1 ; I25.2 ; I48 ; I50.0 ; I50.9 ; I63.5 ; M15.3 ; M54.3 ; M54.4 ; N18.8 ; R47.0 ; Z96.1
102	F41 ; G47 ; G47.9 ; H40.1 ; I11 ; I25.1 ; I50 ; I50.0 ; J40 ; J44.1 ; M15 ; Z76.0 ; Z96.1
103	D50 ; D50.0 ; D50.9 ; F51 ; G20 ; I11 ; I11.0 ; I11.9 ; I20 ; I49 ; I50 ; I50.0 ; I50.9 ; I67.8 ; J20 ; J20.9 ; K29 ; K29.4 ; M13.9 ; M16 ; M16.0 ; M17.1
104	D50 ; G45 ; H52.2 ; I11 ; I50 ; K30 ; M15 ; M54.2 ; Z24.1 ; Z96.1
105	H25.0 ; H40.1 ; H66 ; H66.3 ; I11.0 ; I25.8 ; I67.2 ; M16.1 ; Z96.1
106	F01.3 ; I11.0 ; I11.9 ; I50.0 ; K29.3 ; K29.5 ; M19.0 ; M19.8 ; N11.0 ; N11.8 ; N11.9 ; S52.5 ; S52.6
107	E03 ; E05 ; F33 ; F33.1 ; G45 ; H25.0 ; H25.1 ; H40.1 ; I11 ; I20 ; I20.0 ; I50 ; J20 ; J20.9 ; M15 ; Z76.0 ; Z96.1
108	I11 ; I11.0 ; I50
109	E03.4 ; E03.8 ; E06.3 ; H40.1 ; H43.1 ; H43.3 ; H53.4 ; H90.3 ; I11 ; I11.0 ; M80 ; S42.2 ; Z96.1
110	F01 ; G11.2 ; H81 ; H81.1 ; I11.0 ; I11.9 ; I67.2 ; I70 ; I70.9 ; M15 ; M15.0 ; M16.0 ; M47 ; N39.0 ; R42
111	H93.1 ; I11 ; Z76.0
112	E03.4 ; H10.0 ; H52.2 ; I11 ; I11.0 ; I11.9 ; I20.9 ; J01 ; M15 ; M17 ; M17.0 ; M47 ; M47.2 ; M47.9 ; Z96.1
113	S82.3
114	H25.0 ; H25.1 ; H25.2 ; H35.3 ; H40.0 ; H40.1 ; J01 ; Z96.1
115	G45.0 ; I25.0 ; I25.1 ; I48 ; I50.0 ; I50.9 ; Z76.0
116	E11 ; F06 ; H25.0 ; H25.2 ; I11 ; I50 ; J44 ; L23 ; L40 ; L40.0
117	G20 ; H25.1 ; I11 ; I50 ; I67.2 ; J20 ; K59 ; K59.0 ; Z76.0 ; Z76.9 ; Z96.1
118	H10 ; H25.1 ; I11 ; I11.0 ; I20 ; I50 ; K29 ; M15 ; N17.8 ; N28.1 ; N30 ; N30.0 ; N39.0 ; Z93.5
119	F01 ; H40 ; H40.1 ; I11 ; I11.0 ; I11.9 ; I20 ; I25.0 ; I25.9 ; I50 ; I50.9 ; I67.2 ; J20 ; M15 ; M15.0
120	B35.1 ; E78 ; F06.3 ; F10.7 ; I11 ; I13 ; I20 ; I50 ; K29 ; K29.2 ; K70.1 ; M10.9 ; R51
121	E11 ; E11.8 ; E11.9 ; F10.2 ; F10.3 ; F32.1 ; G56.0 ; G56.2 ; I10 ; I11 ; I11.0 ; I11.9 ; I20 ; I20.8 ; K22.3 ; K30 ; M16 ; M16.1 ; M17 ; M17.0 ; M17.9 ; M48.0 ; M51 ; M51.1 ; M54 ; M54.1 ; M54.6
122	E11.7 ; E11.8 ; E11.9 ; E78.0 ; E78.2 ; F10.2 ; F10.7 ; G31.1 ; G31.2 ; G40.4 ; G40.5 ; G40.9 ; I11.0 ; I11.9 ; I20.8 ; I20.9 ; I50.1 ; M16.0 ; M16.9 ; R52.2 ; S32.7 ; T91.1
123	F10 ; F10.2 ; G31.2 ; G45.8 ; G62.1 ; I42.6 ; I42.9 ; I48 ; I70.2 ; K70.4 ; M15.0 ; R02
124	E11 ; I11.0 ; M16 ; M16.1 ; M16.5 ; M16.9 ; M46.2 ; Z24.5 ; Z24.6
125	D17.2 ; D17.7 ; I35.0 ; I35.1 ; M51.1 ; Z76.0
126	F10.0 ; F10.1 ; F10.7 ; H25.0 ; H52.1 ; H52.2 ; S01.0 ; S01.8 ; S42.2
127	F10.2 ; G62.1 ; H25.0 ; H25.1 ; H52.0 ; H52.2 ; I26.0 ; I26.9 ; I48 ; I49.9 ; I65.2 ; I65.9 ; I70.2 ; I70.9 ; I74.3 ; J44 ; J44.8 ; J44.9 ; J45.9 ; K29.5 ; K29.7 ; K71.7 ; Z96.1
128	E78.0 ; G45.1 ; G45.9 ; I11.0 ; I11.9 ; I20.0 ; I20.8 ; I22.1 ; I25.2 ; I65.2 ; M10 ; M10.0 ; Z95.5
129	E11.0 ; E11.4 ; E11.8 ; E11.9 ; F06.2 ; F10.2 ; F10.7 ; I11.9 ; I67.4 ; I69.3
130	F00 ; F00.0 ; F00.1 ; F22.9 ; I67.2
131	F20.0 ; I10 ; I11.9 ; Z76.0
132	G81.1 ; I11.0 ; I63.5 ; R47.0 ; S27.2 ; S27.6 ; T90.2 ; T90.5
133	D75.9 ; H52.2 ; I11.0 ; I11.9 ; I25 ; I25.0 ; I25.2 ; I48 ; I50 ; I50.0 ; I63.3 ; I69.3 ; Z76.0
134	E10 ; E10.8 ; E10.9 ; E11.3 ; E11.7 ; E11.8 ; G47 ; H35.0 ; H35.2 ; H35.3 ; H36.0 ; I10 ; J06.8 ; J06.9 ; M10 ; M16 ; M16.0 ; M16.1 ; M54.4 ; M54.5 ; M65 ; N40 ; N41.9
135	C16 ; C16.8 ; C20 ; I25.0 ; K40.0 ; K40.3 ; K56.6 ; M50.0 ; M50.1 ; M75 ; M75.0 ; R15 ; Z48 ; Z48.8 ; Z51.0 ; Z51.1
136	B35.1 ; B35.4 ; C61 ; D50 ; D50.9 ; D63.8 ; F33 ; F33.0 ; F33.1 ; F33.2 ; F48 ; F48.9 ; G45.0 ; G47.8 ; G82 ; G82.1 ; G82.2 ; I11.0 ; I25.1 ; I42.0 ; I48 ; I50 ; I50.0 ; I69.3 ; K05.2 ; K05.6 ; K20 ; K28.9 ; K29 ; K29.1 ; L89 ; L97 ; M10.0 ; M10.3 ; M15 ; M15.0 ; M51.1 ; M54.5 ; M75.1 ; M75.9 ; N11 ; N11.1 ; N11.8 ; N11.9 ; N18.8 ; N18.9 ; N41 ; N41.1 ; R52.2
137	C61 ; K40.9
138	E78 ; F00.2 ; G30.0 ; G44.2 ; I11 ; Z03.3
139	E11 ; E11.8 ; E11.9 ; E78.0 ; E78.2 ; H81.9 ; I11 ; I11.0 ; I11.9 ; I20 ; I20.8 ; I25 ; I25.0 ; I50 ; I50.0 ; I69.3 ; K21.9 ; K30 ; K44 ; K44.0 ; K80 ; K80.1 ; M17 ; M51.1 ; N81.2 ; Z03.8 ; Z76.0 ; Z95 ; Z95.5
140	H81.3 ; R42
141	D50.8 ; E89.0 ; E89.2 ; F48.1 ; F48.8 ; H10.0 ; H52.1 ; H52.2 ; I25.0 ; I25.5 ; I25.8 ; I50.0 ; I50.9 ; I67.2 ; I67.9 ; J32.0 ; J32.8 ; L02.4 ; L02.8 ; M13.1 ; M13.9 ; M15 ; M15.3 ; M15.8 ; M54.3 ; M54.4 ; N81.1 ; N81.6 ; Z76.0 ; Z96.1
142	I11.0 ; K26.7 ; K26.9 ; K29.6 ; K29.7 ; M05 ; M05.8 ; M06 ; M06.0 ; M17.1 ; M19.0 ; M19.1 ; M75.1 ; M75.8 ; N81 ; N81.1 ; Z13.9
143	B36.0 ; H40.0 ; H40.1 ; H52.0 ; I25.0 ; L82 ; M15 ; M15.8 ; M17.1 ; M19.8 ; M43.1 ; M51.1 ; Z76.0
144	D12.9 ; E11 ; E11.8 ; E11.9 ; E14.9 ; E66.0 ; E78 ; E78.0 ; H25.0 ; H52.0 ; H61.8 ; H66.3 ; H66.4 ; I11 ; I11.0 ; I50.9 ; I84.0 ; I84.8 ; K57.1 ; K57.3 ; M16 ; M16.0 ; M16.1 ; M16.9 ; M17 ; M17.1 ; M48.0 ; M51.1 ; M51.3 ; M79.1 ; M79.2 ; N20.0 ; N20.1 ; N30 ; N30.0 ; R10.1 ; R10.3 ; R52.2 ; Z96.6
145	I11.0 ; I11.9 ; Z76.0
146	C50.1 ; C50.9 ; E11 ; E11.7 ; E11.8 ; E11.9 ; E78.5 ; F33.1 ; F33.2 ; F51.0 ; H26.4 ; H40 ; H40.1 ; H40.9 ; I11 ; I11.0 ; I11.9 ; I50 ; I50.0 ; I84 ; J45.8 ; J45.9 ; K30 ; L30 ; M17.1 ; M54 ; N11.8 ; Z51.1 ; Z76.0
147	K21.9 ; M17.5 ; S80.0 ; S80.1
148	A46 ; E11.7 ; E11.8 ; E11.9 ; F71.1 ; I11.0 ; I11.9 ; I48 ; K21.9 ; K29.3 ; K29.5 ; K80.1 ; K80.2 ; Z76.0
149	C50.3 ; C50.8 ; C50.9 ; E11.9 ; G81.1 ; H40.1 ; H52.0 ; H52.2 ; I20.0 ; I20.8 ; I21.4 ; I21.9 ; I25.0 ; I25.1 ; I25.2 ; I34.0 ; I35.0 ; I35.2 ; I49.3 ; I49.4 ; I50.1 ; I51.4 ; I51.7 ; I63.2 ; I63.3 ; I63.5 ; I63.9 ; J37.0 ; J37.1 ; R47.0 ; Z76.0
150	B34.1 ; F33 ; F33.1 ; F34 ; F41 ; F41.0 ; G44 ; G47 ; G58.0 ; I10 ; I11 ; K05.2 ; K29 ; M42 ; M54.1 ; M54.5 ; M79.1 ; N30 ; S80.0 ; S80.1 ; S93 ; S93.2 ; Z01.3
151	D50 ; G20 ; I11.0 ; J20 ; K29 ; K62.9 ; M06.0 ; M15.0 ; M17.0 ; M17.1
152	E04.2 ; F48.9 ; I11.0 ; I25.1 ; M15.0 ; M16.0 ; M16.1 ; M16.5 ; M17.0 ; M17.1 ; M47.9 ; M51.1
153	G45 ; I11 ; I11.0 ; K05.2 ; K80 ; K80.8 ; M15.0 ; M50.1 ; N81.3 ; N81.5 ; N81.6
154	E11.9 ; E55.9 ; F06.0 ; F06.6 ; G20 ; H25.0 ; H52.2 ; H81 ; H81.1 ; H81.3 ; I48 ; I67.2 ; I67.3 ; K80.2 ; N81.2 ; N81.3 ; R44.1 ; Z03.8
155	G81.1 ; I11 ; I11.0 ; I48 ; I49 ; I50 ; I50.0 ; I63.5 ; I69.3 ; K25 ; K26 ; L89 ; M05.3 ; M05.8 ; M06 ; M06.0 ; M06.9 ; M10
156	F01.3 ; F06.6 ; F41.2 ; I11 ; I11.0 ; I11.9 ; I26.0 ; I26.9 ; I48 ; I80.1 ; I80.2
157	E11 ; E11.8 ; E11.9 ; I11 ; I11.0 ; I11.9 ; I49 ; I49.1 ; I49.3 ; I50.0 ; I50.1 ; K21 ; K21.0 ; K25.7 ; M17 ; M17.0 ; M17.1 ; M96.8 ; Z96.6 ; T84.5
158	B35.1 ; B35.3 ; F31.0 ; F31.1 ; F31.2 ; F31.7 ; H25.0 ; H61.2 ; H90.3 ; H90.4
159	E78.2 ; I25.8 ; M80.0 ; M80.8
160	A46 ; F32 ; F33.2 ; F51.0 ; G31.9 ; G45 ; G45.0 ; G45.9 ; G47 ; G57.9 ; G80.2 ; H81 ; H81.1 ; I10 ; I11 ; I11.0 ; I11.9 ; I25.9 ; I49.3 ; I50 ; I50.0 ; I70 ; I70.2 ; K04.6 ; K80 ; K80.2 ; M15 ; M15.0 ; M16 ; M16.9 ; M19 ; M19.1 ; M21.4 ; M43.8 ; M47.8 ; M80 ; M80.0 ; M80.2 ; N11 ; N31 ; S82.6 ; Z01.3 ; Z01.4 ; Z96.6 ; T93.2 ; T93.8
161	H25.0 ; H25.1 ; H25.2 ; M05.8 ; M06 ; M06.0 ; M06.8 ; M15.0 ; M25.4
162	D50 ; D50.9 ; F33.1 ; I10 ; I50 ; Z25.1 ; Z76.0
163	H81 ; I10 ; N30 ; S62.4
164	F05.8 ; F32.1 ; I11.0 ; I11.9 ; I20.0 ; I20.9 ; I25.0 ; I48 ; I50.0 ; I50.9 ; J02.9 ; K21.9 ; K59.0 ; M10.0 ; M10.4 ; M15.0 ; M15.8 ; M19.0 ; M19.1 ; N20.1 ; N20.9 ; N39.0 ; N64.8 ; S93.2 ; S93.4 ; Z03.8 ; Z71.0 ; Z71.8 ; Z76.0
165	C44.3 ; D23 ; F01 ; F01.3 ; F32 ; F41 ; G50 ; H65.0 ; H65.1 ; H81.8 ; I11 ; I11.9 ; I20.0 ; I20.8 ; I25.1 ; I25.9 ; I48 ; I49 ; I49.4 ; I50 ; K29 ; M10 ; M10.0 ; M25 ; M25.5 ; M54 ; M54.1 ; M54.9 ; M79 ; R42 ; Z76.8
166	E11 ; E11.4 ; E11.8 ; E11.9 ; E78.2 ; G47 ; G47.9 ; G81.1 ; H81.1 ; H81.8 ; I11 ; I11.0 ; I11.9 ; I21.4 ; I25 ; I25.1 ; I25.2 ; I25.8 ; I50 ; I50.0 ; I50.1 ; I50.9 ; I63.5 ; I63.9 ; I67.9 ; I69.3 ; J20.9 ; K29 ; K29.4 ; K30 ; M80.0 ; N39.0 ; R47 ; R47.0 ; R47.1 ; S20.2 ; S32.0 ; Z95 ; Z95.1 ; Z95.5 ; T91.1
167	F06.3 ; F48.8 ; H10.0 ; H10.3 ; H25.0 ; H52.0 ; H81.8 ; H90.3 ; I11.0 ; I11.9 ; I20.0 ; Z01.3 ; Z01.7
168	E89.0 ; H25.0 ; H25.1 ; H40.1 ; H52.1 ; I11 ; I11.9 ; I20 ; I49.5 ; K04 ; K04.4 ; N11.8 ; N11.9 ; N18.8 ; N30 ; N30.1 ; N95.2 ; N95.8 ; Z76.0 ; Z95.0 ; Z96.1
169	E03.8 ; E03.9 ; E10.8 ; E11.3 ; E11.7 ; E11.8 ; E78 ; F06.2 ; F06.3 ; F33.1 ; F33.2 ; F48 ; F51 ; G45 ; H25.0 ; H52.2 ; H81.1 ; H91.1 ; H91.9 ; I11.0 ; I63.8 ; I84 ; K21 ; K29.3 ; K29.6 ; R11 ; R52.2 ; S42.2 ; S52.5
170	C43.7 ; C44.5 ; E78 ; F41 ; G47 ; H26.4 ; H40 ; H40.1 ; H40.2 ; I11 ; I11.0 ; I20 ; I48 ; I50 ; I50.9 ; I70.2 ; I83 ; I83.2 ; I87.2 ; L23 ; L30.3 ; L30.9 ; L97 ; M16 ; M17 ; S52.5 ; Z23.5 ; Z23.6 ; Z48.8 ; Z96.1 ; Z96.6
171	D23.3 ; D23.4 ; D23.5 ; E04.1 ; E11 ; E11.8 ; E11.9 ; E66 ; E78 ; E78.5 ; G47 ; G56.0 ; H25.0 ; H25.1 ; H35.0 ; H35.3 ; H52.0 ; H52.2 ; H52.4 ; I10 ; I11 ; I11.0 ; I11.9 ; I13 ; I50 ; I50.1 ; I50.9 ; J20.9 ; K21 ; K43.9 ; K44.9 ; M16 ; M16.0 ; M17 ; M42.1 ; M54 ; M54.5 ; M79 ; M79.2 ; M81 ; M81.0 ; N20.0 ; N20.1 ; N39.4 ; N39.9 ; N95.2 ; R39.1 ; Z23.5 ; Z23.6 ; Z25.1 ; Z96.1 ; Z96.6 ; T88.8
172	C34 ; C34.1 ; C34.2 ; C34.3 ; E04.1 ; E06.3 ; E89.0 ; F48 ; G45 ; G45.1 ; I11 ; I11.9 ; J18.8 ; K22.0 ; K25 ; K25.7 ; K29 ; K29.5 ; K30 ; K58 ; K58.0 ; M16.0 ; M47.2 ; M48.0 ; M54 ; M54.1 ; M54.5 ; M80.0 ; M80.8 ; Z51.1
173	C44.3 ; C44.6 ; D50.9 ; F32.1 ; F33.0 ; F33.1 ; F33.2 ; I11.9 ; I25.9 ; M05.8 ; M06 ; M06.0 ; M06.8 ; M06.9 ; M15.3 ; M17 ; M17.1 ; M17.5 ; M48 ; M48.0 ; M50.1 ; M51.1 ; M81 ; M81.0 ; M99.3 ; N30.0 ; N30.8 ; R52.1 ; Z76.0
174	E11.5 ; E11.6 ; E11.7 ; E11.8 ; E11.9 ; E78.0 ; E78.2 ; F48.8 ; I11 ; I11.9 ; I50.0 ; I50.9 ; I70.2 ; R02 ; Z71.0 ; Z76.0
175	E11.8 ; G81.1 ; I11.0 ; I20.0 ; I25.0 ; I50.0 ; I50.9 ; I67.2 ; K59.0
176	F51 ; H40 ; H40.1 ; H40.8 ; H40.9 ; H54.0 ; I10 ; I11.0 ; I11.9 ; I20 ; I20.9 ; I21.1 ; I21.9 ; I25.2 ; K29 ; K29.5 ; M15
177	E04.2 ; E05.2 ; E78.2 ; F33.0 ; F33.1 ; G44.2 ; H04.1 ; H25.0 ; H25.1 ; H35.3 ; H43.3 ; H52.0 ; H52.2 ; I11.0 ; I11.9 ; I49.1 ; I49.8 ; I49.9 ; K21.0 ; K21.9 ; K29.7 ; M17.0 ; M42.1 ; M54.2 ; M54.5 ; M60.8 ; M60.9 ; M71.2 ; M79.1 ; M79.2 ; N95.2 ; Z03.8 ; Z76.0
178	G20 ; I11.0 ; I11.9 ; I20.0 ; I20.8 ; I25.0 ; I25.2 ; I48 ; I50 ; I50.0 ; I69.3 ; J45.8 ; M54 ; M54.6 ; Z76.0
179	D50 ; D50.0 ; K29 ; K29.0 ; M15 ; Z76.0
180	E03 ; E03.4 ; E11 ; E11.9 ; H61.2 ; I11 ; I11.0 ; I25.2 ; I42 ; I42.9 ; I50 ; I50.1 ; I50.9 ; I51.7 ; J20 ; M15.0 ; M51.1 ; M79.2 ; M99.3 ; N84.1 ; Z76.0
181	E04 ; F01 ; G20 ; G47.0 ; H10.3 ; H52.0 ; I11.0 ; I20 ; I25.8 ; I35.2 ; I48 ; I50 ; K05.2 ; K29.6 ; L23.3 ; M20.0 ; M20.5 ; S20.2
182	E10.4 ; E10.8 ; E11.8 ; E11.9 ; F01.2 ; F01.3 ; F01.8 ; G21.8 ; G21.9 ; G56.0 ; H26.4 ; H81.1 ; H81.3 ; I11.0 ; I25.0 ; I25.1 ; I50.0 ; I67.3 ; I67.4 ; J45.8 ; J45.9 ; Z76.0
183	H25 ; H25.0 ; H40.0 ; H40.1 ; I11.0 ; I25.1 ; I48 ; M15.0
184	C73 ; E89.0 ; E89.2 ; F01.0 ; F01.9 ; H40.1 ; H52.1 ; H52.2 ; I11.0 ; I11.9 ; Z51.0 ; Z51.1 ; Z76.0
185	G50.0 ; I11.0 ; I11.9 ; I50.1 ; M16.0 ; M16.9 ; M17 ; M17.0 ; M47.2 ; M47.8 ; N20.0 ; Z76.0
186	B35.1 ; E11.5 ; E11.7 ; E11.8 ; H25.0 ; H35.3 ; I11.0 ; I11.9 ; I50.9 ; I80.2 ; I80.3 ; I80.9 ; I83.1 ; I83.2 ; I87.2 ; L23.3 ; L97 ; M10.0 ; M10.2 ; M15.8 ; M16.0 ; M16.1 ; M17.0 ; M17.1 ; M19.8 ; N40 ; Z71.5 ; Z71.8 ; Z76.0 ; Z96.1 ; Z96.6
187	F00.1 ; F01 ; F01.0 ; F06.3 ; F06.7 ; F33.1 ; F33.2 ; G20 ; G44 ; G44.2 ; G45 ; G45.0 ; G47 ; I42 ; I49 ; I67.2 ; I70 ; I70.0 ; J45 ; J45.8 ; M15 ; M15.0 ; M17.1 ; M54.1 ; M54.5 ; R42
188	H25.0 ; H25.1 ; H35.3 ; I11 ; I11.0 ; I11.9 ; I25.1 ; I25.9 ; I35.0 ; I48 ; I50.0 ; I69.3 ; I71.4 ; I71.9 ; K29 ; K29.3 ; M15 ; M16.9 ; M47 ; M47.2 ; M48.0 ; M48.9 ; M54 ; M54.9 ; M80 ; M81 ; Z95.1 ; Z96.1
189	I11.0 ; J18.9 ; J30.0 ; M15.0 ; M16.0 ; M41.5 ; M47
190	H25.1 ; H40.1 ; I11.0 ; I11.9 ; I61.4 ; I61.9 ; I69.1 ; K05.2 ; Z96.1
191	E05 ; E05.8 ; I11 ; I11.0 ; M15 ; Z02.7 ; Z76.0
192	D25.1 ; F00.1 ; I11.0 ; I49 ; L81.4 ; M75.1 ; N11.8 ; N20 ; N20.0 ; N20.1 ; N30.0 ; N30.2 ; N76.0 ; N76.1 ; N95.2 ; S50.0 ; Z03.5 ; Z03.8
193	I11.0 ; I67.2 ; K26.4 ; K26.7 ; L60.0 ; L60.1 ; M19.1 ; M75.0 ; M75.1 ; M75.8
194	F00.1 ; F34 ; F34.9 ; G30.1
195	F01 ; F01.0 ; H35.4 ; I11 ; I11.0 ; I11.9 ; L57.0 ; L60.3 ; M17 ; M80.0 ; M80.8 ; Z96.1 ; Z96.6
196	G40 ; I11.0 ; I20.8 ; I25.8 ; I50.0 ; I50.1 ; K80 ; K80.2 ; L02.4 ; L60.1 ; L60.2 ; L60.9 ; M17.0 ; M17.1
197	D17.2 ; D23.0 ; D23.7 ; E74.9 ; I11.0 ; I11.9 ; I48 ; I50.0 ; L30.9 ; L97 ; L98.4 ; M10.9 ; M17.0 ; M17.4 ; M81.0 ; Z03.8 ; Z76.0
198	E78.0 ; E78.2 ; H25.0 ; H25.1 ; H35.3 ; H52.0 ; H52.2 ; I11.0 ; I50.0 ; I50.9 ; I70 ; I70.9 ; K29 ; M16.0 ; M17.0 ; Z96.1
199	D50 ; D50.9 ; F01 ; F01.1 ; F06.4 ; F06.6 ; F32.1 ; F33 ; F33.1 ; F41 ; G20 ; G44 ; G44.0 ; G44.2 ; G44.4 ; G44.8 ; G47 ; G62.9 ; H25.0 ; H25.1 ; H35.3 ; H52.2 ; H81 ; H81.0 ; H81.1 ; H81.4 ; I11 ; I11.0 ; I11.9 ; I20 ; I20.8 ; I20.9 ; I25 ; I25.1 ; I25.8 ; I50 ; I50.0 ; I50.9 ; I67 ; I67.2 ; I70.2 ; J30.0 ; J30.3 ; K05.2 ; K29 ; K29.0 ; K29.6 ; K29.9 ; M15 ; M15.0 ; M15.8 ; M15.9 ; M16 ; M16.1 ;…
200	D17 ; D17.1 ; I63.0 ; I63.5
201	H25.0 ; H25.2 ; I11.0 ; I11.9 ; I25.0 ; I25.1 ; I25.2 ; I50.0 ; I50.1 ; I50.9 ; I70.2 ; I80.2 ; K29.3 ; L97 ; M06.0 ; M10.0 ; M10.4 ; M15.0 ; M15.9 ; M17.9 ; M31.8 ; M31.9 ; M54.2 ; M54.5 ; M80.0 ; M80.1 ; M80.2 ; M80.8 ; N11.1 ; N11.9 ; Z01.4 ; Z13.9
202	C19 ; E04 ; E04.2 ; F01 ; F01.3 ; F06.3 ; F06.7 ; F33.2 ; F41 ; F41.1 ; F51 ; G44 ; G44.8 ; H52.0 ; H52.2 ; H81 ; H81.1 ; H81.8 ; H81.9 ; I11 ; I11.0 ; I11.9 ; I25.0 ; I48 ; I67.2 ; I67.8 ; I70 ; I84 ; I84.5 ; K25 ; K25.7 ; K29.3 ; K29.9 ; K57.3 ; M15.8 ; M17 ; M54.2 ; M60.8 ; M79.1 ; N95.2 ; Q44.6 ; R10.3 ; R10.4 ; R42 ; R52.1 ; R52.2 ; R73 ; R73.0 ; Z76.0 ; Z96.1
203	I11 ; I11.0 ; I11.9 ; I25.2 ; I50 ; K29.4 ; K29.8 ; M05 ; M05.8 ; M15 ; M15.0 ; M15.8 ; M16 ; M16.1 ; M17 ; M17.1 ; M21.4 ; M47 ; M47.2 ; M54.5 ; M54.6 ; M80.0 ; N39 ; N39.0 ; S93.2 ; S93.4 ; Z76.0 ; Z95.5 ; Z96.1
204	H81.1 ; I11.0 ; I11.9 ; M17.0 ; Z76.0
205	D50 ; G45 ; H25.0 ; H25.1 ; H35.0 ; H35.3 ; H52.0 ; H52.1 ; I11 ; I11.0 ; I20 ; I20.0 ; I25.2 ; I50 ; I50.0 ; I50.9 ; J20 ; J20.9 ; J45 ; J45.9 ; K29 ; K30 ; L23 ; L50.8 ; L50.9 ; M17 ; M17.1 ; M60.8 ; M75 ; M75.1 ; M75.5 ; Z76.0 ; Z96.1 ; T92
206	E11.8 ; I13.9 ; I50.0 ; I50.9
207	H25.0 ; H25.1 ; H52.1 ; H52.2 ; I10 ; I11.0 ; I11.9 ; I20.0 ; I25.0 ; I25.1 ; I25.5 ; I49.8 ; I50.0 ; I50.9 ; J41.0 ; L23.6 ; L23.7 ; L23.8 ; L30 ; L30.8 ; M15.0 ; M79.1 ; S72.3 ; S72.8 ; Z96.0 ; Z96.1
208	C18.7 ; E03.8 ; E78 ; E78.9 ; I11.9 ; I20.8 ; I25.1 ; I44.2 ; I48 ; I49.1 ; I49.5 ; K21 ; M13.0 ; M15 ; M15.4 ; M47.2 ; M47.8 ; M48.0 ; M51.1 ; M54.1 ; M80.0 ; S42.2 ; Z95.0
209	E04.2 ; H10.0 ; H10.3 ; H25 ; H25.0 ; H25.1 ; H52.0 ; I25.0 ; I50 ; I50.9 ; K20 ; L84 ; L90 ; M05.8 ; M06 ; M15.8 ; M80.0 ; N30 ; N30.0 ; S01.1 ; S01.2 ; S81.8 ; Z03 ; Z03.6 ; Z48.8 ; Z96.1
210	F06.3 ; F06.7 ; F25.1 ; F31.4
211	E78 ; F01 ; F01.9 ; F06.3 ; F06.6 ; G47 ; I11 ; I11.0 ; I21.1 ; I50 ; I50.0 ; M15 ; M15.0 ; M16 ; M51.1 ; N11 ; N25.0 ; N28.1 ; N30 ; N30.9 ; Z95.5
212	B07 ; D50.9 ; H02.4 ; H25.0 ; H25.1 ; H35.0 ; H40.1 ; H52.2 ; H53.4 ; I11 ; I11.9 ; I13.1 ; I15.1 ; I50 ; I50.0 ; N18.8 ; N27.0 ; Z76.0 ; T93 ; T93.8
213	D50 ; G45 ; H25.0 ; H52.0 ; H52.2 ; H81 ; H81.1 ; I11 ; I11.0 ; I20.8 ; I25.0 ; I25.1 ; I35.0 ; I48 ; I50.0 ; I67.2 ; J18.0 ; J18.9 ; J45 ; J45.0 ; J45.9 ; K25 ; K25.4 ; K26 ; K26.0 ; K80.2 ; M80 ; M80.0 ; M80.9
214	D64.8 ; D69.4 ; I11 ; I11.0 ; I11.9 ; I63.3 ; I70.8 ; J18 ; J18.9 ; J45 ; J45.9 ; L89 ; Z76.0 ; Z95.1
215	F32.9 ; F51 ; G45.9 ; I11.0 ; I11.9 ; I15.0 ; I15.9 ; I25.1 ; I49.4 ; I65.2 ; R73.0 ; Z76.0 ; Z96.6
216	H25.0 ; H25.1 ; I10 ; I11.0 ; I11.9 ; K29.5 ; M13.9 ; M15 ; M15.0 ; M70.2 ; M70.3 ; M79.1 ; M80 ; M80.9 ; S42.4 ; Z48.8
217	G62.9 ; H81.1 ; H81.4 ; I11.0 ; I50.0 ; K04.4 ; K04.7 ; M15.8 ; T31.0
218	F32 ; F32.0 ; F32.2 ; F41 ; F51 ; G20 ; G44.2 ; H25.0 ; H52.2 ; H81.1 ; H81.8 ; I11 ; I11.0 ; I20.8 ; I50 ; I50.0 ; I67 ; I67.2 ; K29 ; K59 ; K59.0 ; K59.1 ; M15 ; M54.1 ; M79 ; Z76.0
219	D50 ; D50.9 ; F01 ; F01.3 ; G46.8 ; G47 ; I11 ; I11.0 ; I50.1 ; I67.2 ; J20
220	E78 ; F06.7 ; G45 ; G45.0 ; I11 ; I11.0 ; I20 ; I25.1 ; I48 ; I50 ; I50.0 ; K80 ; K80.2 ; M80.9 ; N18 ; N18.8 ; Z23.5 ; Z23.6
221	G47 ; I11 ; N30 ; R32 ; Z96.1
222	G20 ; I09.9 ; I25 ; I25.8 ; I25.9 ; I48 ; I50 ; I50.0 ; J20 ; M15 ; M15.9 ; M99.3
223	G45.8 ; H40.1 ; H82 ; I11.0 ; I25.1 ; I70 ; I70.2 ; M15.0
224	I20.8 ; J18.0 ; J18.9 ; J20.9 ; J47 ; K21.9 ; M05.8
225	F01.9 ; I20 ; I25.8 ; I34.0 ; I34.2 ; I35.0 ; I35.2 ; I50.0 ; I50.9 ; I67.2 ; J20.9 ; M15.9 ; M17.1 ; M47 ; M47.8 ; M54.5 ; N30 ; N30.2 ; R32 ; R33 ; Z93.5 ; Z93.6 ; Z96.6
226	H25.0 ; H25.1 ; H25.2 ; H40.1 ; H52.1 ; H52.2 ; M17.0 ; M17.1 ; Z96.1
227	F20.0
228	B33 ; D17.1 ; D17.9 ; D50 ; D50.0 ; H43.3 ; H52.2 ; I11 ; I50 ; J18 ; J18.8 ; K21 ; K31 ; M15 ; M15.0 ; M15.8 ; M17 ; M17.0 ; M47 ; M47.2 ; M47.8 ; M47.9 ; M54.1 ; Z96.1
229	F01.9 ; F06.0 ; I11.0 ; I11.9 ; I20.8 ; I48 ; I49 ; I49.3 ; I84.3 ; I84.4 ; K29.6 ; K59.0 ; M17.1 ; Z95.1
230	G44.2 ; G81.1 ; H81.1 ; I11.0 ; I11.9 ; I20.9 ; I48 ; I63.5 ; I69.3 ; J44 ; K10.2 ; K30 ; K59.0 ; M15 ; M16 ; M16.0 ; M16.9 ; M17 ; M20.0 ; M20.6 ; M42.1 ; M51.1 ; M54.5 ; N30 ; Z76.0 ; T63.4
231	F06.4 ; F07.0 ; F10.1 ; F10.2 ; F13 ; F13.2 ; F18.2 ; F18.3 ; F18.4 ; F19.2 ; F19.5 ; F30.0 ; F30.2 ; F32 ; F32.8 ; G20 ; G47 ; G56.3 ; H25.0 ; H25.1 ; H52.2 ; H90.3 ; H90.5 ; H91 ; H91.1 ; I67.2 ; J44 ; J44.0 ; J44.8 ; J45 ; J45.0 ; J45.8 ; K29 ; K29.7
232	E78 ; I11 ; I11.0 ; I20 ; I20.8 ; I25 ; I48 ; I49 ; I50 ; I50.0 ; I50.1 ; I83 ; M16 ; M17 ; M42 ; M75
233	H81.3 ; H82 ; I11.0 ; I20.8 ; M15 ; M15.0 ; S43.0 ; S52.2
234	F06.3 ; M54
235	A46 ; C91.1 ; C96.9 ; D50 ; D59 ; D59.1 ; I20.8 ; I25 ; I25.1 ; I50 ; I50.0 ; I50.9 ; I70 ; K80 ; L89 ; L97 ; M15.0 ; M17.1 ; M51.1 ; N20
236	E78.0 ; G45.0 ; G45.1 ; I11 ; I11.0 ; I11.9 ; I25.2 ; I70 ; K62.3 ; L02 ; L02.4 ; M54
237	G47.0 ; I11.0 ; I25.8 ; M15.0 ; N81.1
238	E11 ; E11.8 ; E78 ; F41 ; I11 ; I11.0 ; I20 ; I25.2 ; I48 ; I50 ; I50.0 ; I50.1
239	E89.0 ; H40.0 ; H40.1 ; H40.8 ; M16.0 ; M16.6 ; Z96.1
240	A46 ; E11.8 ; F51.1 ; F51.2 ; F51.4 ; F51.5 ; F51.8 ; H25.0 ; H25.1 ; H52.1 ; H52.2 ; I11.0 ; I11.9 ; I48 ; I50.9 ; I63.0 ; I63.4 ; L08.8 ; L08.9 ; M54.5 ; N30.2 ; N30.9 ; N39.0 ; N39.9 ; Z01.3 ; Z76.0 ; Z95.0 ; Z96.1
241	H25.0 ; H25.1 ; Z96.1
242	I50 ; I50.9 ; I69.1
243	A41.8 ; A41.9 ; G45.8 ; I11.0 ; I11.9 ; I48 ; I50 ; I50.0 ; I83.2 ; J96.0 ; K80.1 ; K80.2 ; K85 ; K86.2 ; M15 ; M15.0 ; M15.8 ; M17.5
244	H81.1 ; I11.0 ; I20.8 ; I25.2 ; I50.0 ; K05.2 ; M15.8
245	I11 ; I11.0 ; I11.9 ; J47 ; M79 ; M80 ; S52.5
246	D50.8 ; G47.0 ; G47.9 ; I11.0 ; M17.9 ; M51.8 ; M81.9
247	D50 ; D50.9 ; E78.9 ; H25.0 ; H40.1 ; H52.0 ; I11 ; I11.9 ; I49 ; I49.1 ; I50 ; I63.5 ; I63.9 ; I67.3 ; M10 ; M10.9 ; M16.1 ; R13 ; Z76.0 ; Z76.8
248	D50 ; D50.8 ; D51 ; D52 ; I25 ; I25.1 ; I50 ; I50.0 ; M80 ; M80.8 ; M81 ; M81.0 ; N30 ; N30.1 ; N76.0 ; N76.1 ; N76.2
249	F01 ; F01.3 ; F06.2 ; F06.4 ; F33 ; F33.1 ; F33.9 ; G44 ; G45.8 ; G45.9 ; H01.0 ; H25.0 ; H52.2 ; H81 ; H81.3 ; H82 ; I20 ; I20.8 ; I25.1 ; I25.2 ; I67.2 ; I70 ; I70.9 ; I84.2 ; K20 ; K29.4 ; K29.6 ; K59.0 ; K62.2 ; K86 ; L20.8 ; M16.1 ; M17.0 ; M17.1 ; M47.2 ; M50.1 ; M54.2 ; M54.5 ; M67.4 ; M75.1 ; R32
250	I11.0 ; I20 ; I25.8 ; I50 ; M17 ; N31.1 ; S22.0 ; S22.3
251	F06.6 ; H25.0 ; H35.3 ; H52.0 ; I11.0 ; I25.0 ; I48 ; I49.9 ; I50.0 ; I50.9 ; I80.0 ; I83.9 ; L02.4 ; L97 ; M15.0 ; M15.8 ; M17.9 ; M47.2 ; M47.8 ; N11.8 ; N84.0 ; N84.1 ; N95.0 ; Z09.0 ; Z76.0
252	C44 ; C44.3 ; E03 ; F41 ; H04.3 ; H10 ; H10.0 ; I11 ; J15 ; J15.0 ; J15.9 ; J43 ; J47 ; M15 ; M42 ; M80 ; M80.0
253	H25.0 ; H25.1 ; H25.2 ; H40.1 ; H40.8 ; I11.0 ; I11.9 ; I25.0 ; I25.9 ; I48 ; I50.0 ; I50.9 ; K29.3 ; K80.3 ; M15.8 ; N28.1 ; N31.8 ; N39.4 ; Z76.0
254	F01 ; F01.9 ; I11 ; I11.0 ; I48 ; I49 ; I50 ; I50.0 ; I63.8 ; I63.9 ; I67.2 ; I69.3 ; I69.8 ; K29 ; M15 ; M17 ; M17.1 ; S22.0 ; S22.1 ; Z01.3
255	I11 ; I20 ; I25 ; I50 ; M15 ; Z76.0
256	D46.7 ; G25.8 ; I10 ; I11 ; I11.0 ; I25.0 ; I35.0 ; I48 ; I49.5 ; I50 ; I50.0 ; I50.9 ; I67.3 ; I67.8 ; J18.0 ; J18.9 ; J20 ; J20.9 ; M15 ; Z02.7 ; Z76.0 ; Z95.0
257	H40.1 ; I50 ; M17 ; Z76.0
258	F00.0 ; F00.1 ; F01 ; F01.3 ; F01.9 ; F06.0
259	E78 ; G44 ; G45 ; G45.8 ; G45.9 ; G47 ; H35.3 ; H47.0 ; H47.2 ; H52.1 ; H81.3 ; H82 ; I11 ; I11.0 ; I11.9 ; I20 ; I20.0 ; I20.1 ; I20.8 ; I20.9 ; I25.1 ; I25.9 ; I50 ; I50.0 ; I50.9 ; K20 ; K80.1 ; L20.8 ; M15.0 ; M15.9 ; M16.1 ; M17 ; M17.1 ; M31.5 ; M31.6 ; M47.2 ; M50.1 ; M51.1 ; M54.1 ; M54.5 ; M54.6 ; M80 ; M80.0 ; M81.8 ; Z96.1
260	G47 ; G81.1 ; H25.0 ; H52.1 ; I11 ; I11.0 ; I20 ; I20.0 ; I20.8 ; I21.1 ; I25 ; I25.2 ; I25.9 ; I35.0 ; I50 ; I50.0 ; I50.9 ; I63.5 ; I69.3 ; M15 ; M60.8 ; M79.2 ; N11.9 ; Z76.0
261	I11.0 ; M15.0
262	G45.8 ; G45.9 ; H81.3 ; H82 ; I11.0 ; I67.2 ; I70.2 ; I70.9 ; I83.0 ; L97 ; M15.0
263	I83.2 ; I83.9 ; N31.0 ; N31.9 ; N95.2 ; Z76.0 ; T21.3
264	G56.0 ; H26.4 ; H35.3 ; H52.1 ; H52.2 ; I49.0 ; I49.3 ; I49.9 ; M17.0 ; M47.8 ; M47.9 ; Z96.1
265	B37 ; B37.8 ; E78 ; H25.0 ; H25.1 ; H52.2 ; I10 ; I11 ; I11.9 ; I25.0 ; I50 ; M79.1 ; Z76.0 ; Z96.1
266	C50.8 ; I11 ; I50 ; J20 ; J45
267	I11.0 ; I11.9 ; I50 ; I50.0 ; K80 ; K80.1 ; K80.3 ; K80.8 ; S82.7 ; S82.8
268	D23 ; D23.3 ; D23.5 ; E11.5 ; E11.9 ; F06.3 ; F32.0 ; G47 ; G47.0 ; H25.0 ; H35.3 ; H52.1 ; H52.2 ; I11.0 ; I25.8 ; I83.1 ; I83.2 ; I83.9 ; J06.9 ; J45.8 ; J45.9 ; M16.0 ; M16.1 ; M16.7 ; M48.0 ; M51.1 ; M54.5
269	B37.0 ; B37.8 ; D45 ; F48.9 ; G45.0 ; G45.1 ; G45.3 ; G45.8 ; G47 ; H10.2 ; H10.3 ; H25.0 ; H25.1 ; H26.4 ; H52.0 ; H52.2 ; H81.3 ; H81.8 ; I11.0 ; I20.8 ; I25.0 ; I25.1 ; I48 ; I49 ; I49.1 ; I50.0 ; I70.9 ; J20.9 ; J30.0 ; J41.0 ; K40.9 ; L20.8 ; M80.0 ; N39.0 ; Z51.1 ; Z96.1
270	C49.2 ; C49.5 ; C83.3 ; D59.1 ; D63.0 ; I10 ; J02.9 ; K43 ; K43.0 ; K43.9 ; M16 ; M16.0 ; M19.0 ; M51.1 ; Z03.3 ; Z03.8 ; Z51.1 ; Z76.0
271	G35 ; I20 ; I20.8 ; I25 ; I25.2 ; J44 ; J44.8 ; K29 ; M54.1 ; M75 ; M75.3
272	M25 ; M25.5 ; S01 ; S01.5 ; Z24.1
273	Z02.4 ; Z02.8
274	E87.1 ; F10 ; F10.2 ; F10.3 ; F10.4 ; F10.7 ; I11 ; I11.0 ; I11.9 ; K86.0 ; M21.0 ; R10.4 ; Z01.4 ; Z01.6
275	E78 ; E78.0 ; E78.9 ; G81.1 ; I63.0 ; I63.2 ; I70.8 ; K70.9 ; L01.0 ; L01.1 ; L23.3 ; L23.8 ; L23.9 ; L50.0 ; M25 ; Z01.6 ; T92.1 ; T92.8
276	G11 ; G11.1 ; H52.1 ; H52.4 ; M05 ; M05.8 ; M13 ; M13.8 ; M15 ; M15.0 ; M17.1 ; M19.8 ; N39.3 ; N81.1 ; N81.5 ; N81.6 ; S52.6 ; Z01.4 ; Z01.6
277	B02 ; B02.8 ; E66 ; E66.0 ; E78 ; E78.0 ; F32 ; F32.1 ; F33 ; F33.1 ; F41 ; F41.0 ; F41.1 ; F45.0 ; F45.3 ; G44.2 ; H10.5 ; H25.0 ; H81.1 ; H81.8 ; I10 ; I11 ; I11.0 ; I11.9 ; I20 ; I20.8 ; I20.9 ; I49 ; I49.4 ; I49.9 ; I50 ; I51.4 ; J20 ; J44.8 ; J45.1 ; J45.8 ; J45.9 ; K20 ; K21 ; K29 ; L94.0 ; M15 ; M15.0 ; M16 ; M16.0 ; M16.1 ; M16.9 ; M17 ; M17.0 ; M17.1 ; M17.9 ; M25 ; M25.5 ; M47.2 ; M47.8…
278	B35.1 ; H52.1 ; H52.2 ; M16.0 ; Z02.8 ; Z02.9 ; Z24 ; Z24.6 ; Z25.1
279	E11 ; E11.4 ; E11.8 ; E11.9 ; E78 ; F06.3 ; F07.0 ; F10.1 ; F10.2 ; F10.7 ; F13.2 ; F19.2 ; F19.7 ; F32.1 ; F32.2 ; F33 ; F33.2 ; F41.2 ; F45 ; F51 ; F51.9 ; G62.1 ; G63.2 ; I11 ; I11.0 ; I11.9 ; I42.8 ; I50.0 ; K30 ; M17 ; M17.0 ; M17.9 ; M43.1 ; M48.0 ; M54.1 ; M54.5 ; R52.2 ; S82.6 ; S82.7 ; Z96.6 ; Z96.8
280	F02.8 ; G40.3 ; G40.9
281	I70.2
282	M15 ; M42 ; M47.8 ; M47.9 ; S82.0 ; S82.3
283	B00 ; B00.1 ; C61 ; D23.4 ; D23.5 ; D40.0 ; D50 ; D50.0 ; G47 ; G47.3 ; G47.4 ; H10.2 ; H10.4 ; H52.2 ; H52.4 ; I11 ; I11.0 ; I11.9 ; I20 ; I25 ; I27.1 ; I27.9 ; I49.3 ; I49.9 ; I50 ; I50.9 ; J44 ; J44.0 ; J44.8 ; J45 ; J45.1 ; J45.9 ; J96 ; J96.1 ; K30 ; K57.3 ; K59 ; K59.0 ; L30 ; L30.9 ; L72.1 ; M17 ; M17.0 ; M17.1 ; M40.1 ; M40.2 ; M70.4 ; N40 ; Z03.2 ; Z03.8 ; Z25.1 ; Z96.1
284	H25.0 ; H25.8 ; H35.3 ; H40.1 ; H52.2 ; I10 ; I11.9 ; J45 ; J45.1 ; M16 ; M16.1 ; Z96.1
285	G47 ; I10 ; I20.8 ; K29.6 ; K29.8 ; N11.8
286	I11.9
287	E03.8 ; E03.9 ; E06.3 ; E11 ; E11.5 ; E11.7 ; E11.8 ; E11.9 ; F51 ; H11.3 ; H40 ; H40.1 ; I10 ; I11 ; I11.0 ; I11.9 ; I20.8 ; I20.9 ; I48 ; I50 ; I50.0 ; I61.4 ; I63.4 ; I69.3 ; I70.2 ; K11 ; K11.2 ; K21 ; K21.9 ; K74.3 ; L03.0 ; L03.1 ; L97 ; M15 ; M25.5 ; M54 ; M54.1 ; M54.2 ; M76.6 ; M79.1 ; M80 ; M80.9 ; N30 ; N30.0 ; R10 ; R10.1 ; S20.2 ; S22.0 ; S22.4 ; S30.0 ; S30.9 ; S72.4 ; S80.0 ; S92.3…
288	I25.0 ; I25.9 ; I49.5 ; M16.0 ; M16.1 ; M16.9 ; Z95.0
289	F07.2 ; G31.2 ; G40.1 ; G40.5 ; G40.9 ; I11.9 ; L40.0 ; S02.0 ; S02.1 ; S06.3 ; S06.5
290	F20.0 ; I50.0 ; I50.9 ; Z76.0
291	F20.0 ; L30.9
292	I11 ; I11.0 ; I20 ; I48 ; I50.0 ; J20 ; M15
293	E66 ; E66.0 ; F22.0 ; H52.0 ; H52.2 ; I10 ; I25 ; I25.0 ; I25.9 ; I50 ; I50.0 ; I70 ; J04.0 ; J04.2 ; J06 ; J37 ; J37.0 ; K11.0 ; K21 ; K29.1 ; K29.6 ; K29.7 ; M15 ; M15.8 ; M17 ; M17.0 ; M25.5 ; M35.0 ; M47 ; M47.2 ; M47.8 ; M75 ; M75.0 ; M79 ; N11 ; N11.8 ; N64 ; S01.8 ; Z76.0
294	F10.7 ; H25.2 ; H52.1 ; M54.5 ; S01.0 ; S01.8 ; S42.2 ; S62.6 ; Z72.1 ; Z96.1
295	F07.2 ; F10 ; F10.2 ; F10.3 ; F10.7 ; F43.2 ; F51 ; G44 ; M15.0 ; M15.8 ; M16 ; M16.0 ; M16.1 ; M51 ; M51.1 ; S01.2 ; S01.8 ; Z13.6 ; Z71.0 ; Z71.6 ; Z76.0
296	B36.0 ; D50 ; F10 ; H25.0 ; H26 ; H26.2 ; H52.1 ; H52.2 ; I85.0 ; I85.9 ; K22.8 ; K25 ; K25.0 ; K25.4 ; K25.5 ; K26 ; K29.1 ; K29.2 ; K29.6 ; K70.1 ; K70.3 ; K74.5 ; K74.6 ; K76.6 ; Z76.0 ; Z96.1
297	G62.1 ; G62.8 ; G62.9 ; I11.9 ; I42 ; I49.4 ; K25 ; K26 ; M54.5 ; Z01.6
298	G62.9 ; K26 ; K74.6 ; M16 ; M16.1
299	D50 ; F48 ; F51.0 ; G47 ; G47.0 ; H10.0 ; H10.2 ; H10.4 ; H25.0 ; H25.1 ; H40 ; H40.1 ; H40.3 ; H47.2 ; I11.0 ; I20.8 ; I20.9 ; I25.1 ; I49 ; I50 ; J41 ; K29 ; L82 ; M15.0 ; Z96.1
300	G40 ; G40.8 ; G82.1 ; G82.4 ; I10 ; I11.0 ; I11.9 ; I63.5 ; J18.9
301	F00.1 ; H25 ; H25.0 ; H52.2 ; H52.4 ; M16.0 ; M17.0 ; Z96.1 ; T84.0
302	C44 ; C44.3 ; F48 ; F48.9 ; G45 ; G45.8 ; G47.0 ; H35.3 ; H52.0 ; H52.2 ; H82 ; I11.0 ; I25.1 ; I48 ; I50.0 ; I50.9 ; I70 ; I70.9 ; K20 ; K29 ; L20.8 ; L24.8 ; L24.9 ; L29.8 ; M15.0 ; M16.0 ; M17.9 ; M19.8 ; M47 ; M47.2 ; M50.1 ; M51.1 ; M60.8
303	B02 ; B02.7 ; D50 ; D50.0 ; D50.8 ; D50.9 ; D62 ; D68.8 ; E11 ; E11.7 ; E11.8 ; E11.9 ; F51 ; I11.0 ; I25.1 ; I42.0 ; I48 ; I50 ; I50.0 ; I50.1 ; I50.9 ; I80.2 ; I83.0 ; I83.2 ; I83.9 ; I87.2 ; J44 ; J44.0 ; J44.8 ; J44.9 ; J45 ; J45.8 ; J96.1 ; K05 ; K05.3 ; K06.2 ; K06.8 ; K21 ; K25 ; K76.0 ; K76.1 ; K76.6 ; L97 ; M15 ; N18 ; Z76.0 ; Z76.8
304	E11 ; F01 ; Z76.0
305	A46 ; D50.9 ; H10.0 ; H25.0 ; I11 ; I25 ; I25.0 ; I50 ; I50.0 ; I50.9 ; I83.0 ; K30 ; L89 ; L97 ; M17
306	G47 ; H40 ; H40.1 ; I11 ; I11.0 ; I50 ; K29
307	F01 ; F51 ; I11 ; J15.9 ; M10 ; M47 ; M54.1 ; N30.0 ; N30.8 ; N40 ; R33 ; S22.3 ; S22.4
308	I11 ; I11.9 ; I70 ; I74 ; L23 ; M17 ; M17.4 ; M17.5
309	I70.2 ; M86.1 ; Z23.5 ; Z23.6
310	N40 ; Z48.0 ; Z48.8
311	D50 ; D50.0 ; D50.8 ; E11 ; E11.5 ; E11.7 ; E11.8 ; E55.9 ; I11 ; I11.0 ; I20.8 ; I20.9 ; I25.2 ; I48 ; I50 ; I50.0 ; I70 ; I70.2 ; K21.9 ; K25.3 ; K25.9 ; L97 ; M86.4 ; N18.8 ; N39.0 ; N40 ; Z95.1
312	G40 ; G40.5 ; G45 ; I11 ; I63.5 ; I69.3 ; I69.4 ; T93 ; T93.0 ; T93.2
313	M16 ; M17
314	F41 ; F41.9 ; F45 ; F51 ; H25.0 ; H25.1 ; H35.3 ; I20 ; I20.8 ; I25 ; I25.9 ; I49.5 ; I50 ; I50.9 ; K43.9 ; M54 ; M81 ; S22.4 ; S42.2 ; S52.0 ; S52.1 ; S52.4 ; Z95.0 ; Z96.1
315	C23 ; D47.1 ; D47.3 ; F51 ; H25.1 ; I11 ; I20 ; I50 ; I74.8 ; M13 ; Z51.1 ; Z96.1
316	I11 ; I11.0 ; I11.9 ; I20 ; I50 ; I50.0 ; J45 ; J45.1 ; J45.8 ; J45.9 ; J96.1
317	F51 ; I11 ; I48 ; I50 ; I50.0 ; I83.0
318	D32.0 ; E05.1 ; E05.2 ; F51 ; G45 ; I11.0 ; I50 ; K29 ; R52.2 ; Z23.5 ; Z23.6 ; Z71.3 ; Z71.8 ; Z95.0
319	D50 ; G45 ; G45.8 ; I11 ; I11.9 ; I25 ; I48 ; I50 ; K29 ; L30 ; M16 ; M17 ; M17.4 ; R52.2 ; Z01.3 ; Z01.7
320	C18.0 ; D50.9 ; H25.2 ; H35.3 ; H52.1 ; H52.4 ; H81.1 ; I11.0 ; I11.9 ; I20 ; I21.4 ; I35.0 ; K29 ; L30 ; M47.8 ; M60.8 ; R42 ; Z96.1
321	H91 ; H91.1 ; I20 ; I48 ; I50 ; I50.9 ; S81.8 ; Z48.0 ; Z48.8
322	I10 ; I11 ; I11.0 ; I50 ; I50.0 ; I63.5 ; I69.3 ; J06 ; L23
323	I11 ; I11.0
324	F01 ; F01.9 ; F02.8 ; G20 ; H66 ; H66.0 ; I11 ; I11.0 ; I11.9 ; I20 ; I20.0 ; I25 ; I67 ; I67.2 ; Z76.0
325	D51 ; I10 ; M81
326	E78 ; F00 ; I11 ; I11.0 ; I48 ; I50 ; I50.0 ; I70 ; I70.2 ; L97 ; L98.4 ; M16 ; M16.7 ; M17 ; M17.0 ; M17.4 ; M47 ; M81 ; M81.0
327	E78 ; E78.2 ; F41 ; H25.0 ; H40.0 ; H40.1 ; H52.2 ; H52.4 ; H61.2 ; I10 ; I11
328	E11 ; E11.5 ; E11.8 ; E11.9 ; E66 ; E66.8 ; I11 ; I11.0 ; I11.9 ; I20 ; I20.8 ; I25 ; I26 ; I26.0 ; I26.9 ; I45 ; I45.9 ; I48 ; I50 ; I50.0 ; I83 ; I83.0 ; K29 ; K29.6 ; K80.2 ; M15.8 ; M15.9 ; M17 ; M17.0 ; M17.1 ; M17.4 ; M17.5
329	E11 ; E11.8 ; F32 ; F33.1 ; G81.1 ; I21.2 ; I23.6 ; I25.2 ; I48 ; I63.5 ; I70.9 ; K29.9 ; M17 ; M17.1 ; R47 ; R47.0 ; R47.1
330	F01 ; N39.4 ; N40 ; R33 ; S30.0
331	C61 ; F01 ; F01.3 ; H91.1 ; K29 ; K40.9
332	A41.0 ; A41.1 ; B37.1 ; C61 ; C90 ; C90.0 ; I11 ; I11.0 ; I11.9 ; I20 ; I20.9 ; N40 ; R52
333	F10.2 ; F10.7 ; G62.1 ; Z71.0 ; T95
334	I11.0 ; I21.0 ; I25.2 ; I50 ; I50.0 ; I50.1 ; J47
335	H25 ; H25.0 ; H25.1 ; H25.2 ; H35.3 ; I10 ; I11 ; I11.0 ; I25 ; I48 ; I50 ; I50.0 ; I67 ; I67.8 ; K80.1 ; Z96.1
336	H25 ; H25.2 ; Z02.7
337	F51 ; I11
338	D51 ; D51.0 ; I11 ; I11.9 ; S72 ; S72.3
339	F01 ; F51 ; G20 ; G45.8 ; I11 ; I11.0 ; M17.4 ; Z25.1 ; Z71.3 ; Z71.8
340	E11 ; E11.9 ; F41 ; H91.1 ; H93.1 ; I44.1 ; I67 ; I67.2
341	E05.2 ; G46.0 ; H10 ; I11 ; I11.0 ; I48 ; I50 ; I50.0 ; J44.0
342	A41 ; A41.9 ; C67.2 ; C67.9 ; G81 ; I11 ; I11.0 ; I11.9 ; I50 ; I63.4 ; I63.5 ; I69.3 ; M17 ; M17.1 ; N10 ; N13 ; N13.1
343	M16 ; M16.0 ; M16.1 ; Z96.6
344	F03 ; F32.1 ; H01.0 ; I11 ; I11.9 ; I50.0 ; I63.5 ; I69.3 ; J15.8 ; K29 ; K56.5 ; K57.3 ; M42 ; M42.9 ; N10 ; N39.0
345	F32.0 ; F41 ; F51 ; G47 ; H25.1 ; H52.0 ; I10 ; I11 ; I11.0 ; I67 ; I84 ; I84.9 ; K25.7 ; K63.8 ; M47.2 ; R14 ; R42 ; Z96.1
346	F45 ; H25.0 ; H33.2 ; H33.3 ; H35.3 ; H35.4 ; H44.5 ; H81 ; H81.9 ; I10 ; I11 ; I11.0 ; I49 ; I49.3 ; I49.4 ; I50 ; I50.0 ; J20 ; J20.9 ; K21 ; K29 ; M17 ; M17.0 ; M54 ; M54.5 ; M80 ; M80.0 ; M80.8 ; M81.0 ; N11 ; N11.9
347	B37.3 ; F06 ; F06.7 ; G20 ; H25.0 ; I48 ; I49 ; K29 ; M06.9 ; M15 ; M15.0 ; M16 ; M17 ; M17.0 ; M47 ; M48.0 ; M54.1 ; M54.5 ; M81 ; M85.8 ; N81.2 ; R52.2 ; R93.7 ; Z01.3 ; Z01.7
348	D51 ; H91.1 ; I11 ; I11.0 ; I11.9 ; I20 ; K29.5 ; K29.9 ; S42.2 ; Z03.3 ; Z03.8 ; Z76.0
349	C67.2 ; D09.0 ; D09.9 ; G81.1 ; H25.0 ; H25.1 ; H25.2 ; H35.3 ; H61.2 ; H81.1 ; H91.1 ; I11 ; I11.0 ; I48 ; I50 ; I50.0 ; I63.2 ; I65.2 ; I69.3 ; I69.8 ; J91 ; K07.6 ; N31 ; N31.8 ; N31.9 ; Z03.1
350	F10.2 ; F10.4 ; F10.5 ; H53.2 ; H53.4 ; M42.1 ; T93.2
351	H25.0 ; H35.3 ; I10 ; I20 ; I50 ; I67.2 ; L25
352	H25.1 ; I10 ; I11 ; I11.9 ; I20 ; I25 ; I35.0 ; I35.2 ; I50.1 ; I67 ; K81 ; K81.9 ; N39.0
353	G47 ; G82.1 ; H10 ; I11 ; I11.0 ; I20 ; I20.8 ; I35.0 ; I48 ; I50 ; I50.0 ; J18 ; J18.9 ; J44 ; J44.0 ; J44.8 ; J96.1 ; M15 ; M48.0 ; M80.0 ; M80.8 ; N30 ; S42.2 ; Z71.0 ; Z76.0
354	E06.3 ; F32 ; F33.1 ; F41 ; G45 ; H25.0 ; H26.4 ; I20 ; I25 ; I80 ; I80.0 ; J31.0 ; J31.1 ; K21 ; L29.8 ; M42 ; M79 ; M79.2 ; R04.0 ; Z96.1
355	E04 ; I11 ; K25 ; K25.7 ; M16 ; N17.9 ; Z76
356	F32 ; F32.0 ; F41.2 ; I11 ; I11.0 ; I11.9 ; I20.8 ; I35.0 ; I44.0 ; I44.1 ; I44.2 ; I49.2 ; I49.3 ; I49.5 ; I50 ; I50.0 ; I50.1 ; I50.9 ; J20 ; K27.9 ; K29 ; K29.3 ; K30 ; K83.8 ; M15 ; M15.9 ; M79.1 ; M79.2 ; N12 ; Z01.3 ; Z76 ; Z76.0 ; Z95.0
357	F32 ; F32.1 ; H70.1 ; I11 ; I11.0 ; I11.9 ; I50.9 ; I80 ; I80.0 ; K30 ; M17 ; S42.2 ; Z76 ; Z76.0 ; T92.1
358	C61 ; D50 ; E78 ; G47 ; H10.0 ; H10.3 ; H10.8 ; H25.0 ; H40.1 ; H40.8 ; H90 ; H90.3 ; I11 ; I11.0 ; I20 ; I20.0 ; I20.8 ; I21.1 ; I25 ; I25.2 ; I50 ; I50.0 ; I50.1 ; I63.5 ; I64 ; J20 ; K29 ; M16 ; M16.0 ; M48.0 ; M75 ; S52.5 ; Z95.5 ; Z96.1 ; Z96.6
359	D50 ; I11 ; I25.2 ; I50 ; I50.0 ; I67 ; I83.2 ; K25
360	G47 ; H40.1 ; I11 ; I11.9 ; I20 ; M25.5
361	D50 ; D64.9 ; F01 ; F01.9 ; G47 ; H81.9 ; I11 ; I11.0 ; I11.9 ; I48 ; I49 ; I49.8 ; I50 ; I50.0 ; I67 ; I67.2 ; J20 ; J20.9 ; K29 ; K29.3 ; K29.7 ; K80 ; K80.2 ; K80.8 ; M54 ; M54.9 ; M75 ; M80.8 ; S42.2 ; Z71 ; Z71.0 ; T02.7
362	C44.1 ; G47 ; G47.8 ; H01.0 ; H10 ; H10.4 ; H35.3 ; H40.1 ; H81.1 ; I11 ; I11.0 ; I11.9 ; I25 ; I70 ; M54.5 ; N11 ; N11.8 ; Z76.0 ; Z96.1
363	D63.0 ; I11 ; I11.9 ; K20
364	C64 ; D50.8 ; G47 ; H25.0 ; H25.1 ; H35.3 ; I11 ; I11.0 ; I20 ; I50 ; I50.0 ; M25.5 ; M54 ; M54.1 ; M75.9 ; M80.0 ; M80.8 ; N18.8 ; N99.0 ; Z01.3 ; Z96.1
365	C44.3 ; D50 ; D50.0 ; I11 ; I11.0 ; I50 ; K25 ; K25.4 ; M15 ; M15.0 ; N18
366	E04.2 ; G20 ; G44.2 ; G47 ; G51.3 ; H25.0 ; H25.1 ; H36.8 ; I11 ; I11.0 ; I26 ; I26.9 ; I48 ; I50 ; I50.0 ; I50.9 ; J45 ; J45.1 ; K29 ; M17 ; M17.0 ; M17.1 ; M17.2 ; M17.5 ; M51.1 ; M79 ; N30 ; S32.8 ; Z24.1 ; Z96.1
367	I11 ; I11.0 ; I11.9 ; I67.2 ; M47.8 ; M79.8 ; Z76.0
368	D12.6 ; D41.4 ; E03.4 ; E03.8 ; F51 ; G47 ; H25.1 ; H40.1 ; I11.0 ; I11.9 ; I34.0 ; I34.1 ; I48 ; I49 ; I49.5 ; I73 ; I73.9 ; K57 ; M17.0 ; N11 ; N30.9 ; N39.0 ; N81.1 ; Z03 ; Z03.9 ; Z95.0 ; Z96.1
369	E11 ; E11.9 ; H10.0 ; H10.8 ; I11 ; I11.0 ; I49 ; I49.9 ; I50 ; I50.0 ; I63 ; I63.5 ; I70.2 ; J20 ; J40 ; J45 ; J45.8 ; M54 ; N20.0 ; Z01.3 ; Z96.1
370	G40
371	E11 ; E11.3 ; E11.8 ; G47 ; G82.3 ; G82.4 ; I11 ; I11.0 ; I11.9 ; I20.8 ; I49 ; I49.8 ; I84 ; K29 ; K56 ; K56.0 ; L30 ; M54 ; M54.1 ; M54.3 ; N39 ; N39.0 ; N39.8 ; S13.4 ; Z76.0 ; Z93.5
372	I11.0 ; K29 ; K29.9 ; N13.2 ; N40 ; R11 ; Z71.0
373	F51 ; I10 ; I73.0 ; M15.0 ; M47.2 ; M54.1 ; Z03.8
374	B35 ; I10 ; I11 ; I11.0 ; I11.9 ; I34.0 ; I35.0 ; M16 ; M17
375	H10.8 ; H25.0 ; H25.1 ; H40.0 ; H40.1 ; H40.2 ; H54.4 ; I11 ; I11.0 ; I50 ; K59.0 ; Z01.3 ; Z01.8 ; Z03.8
376	D63.8 ; G47 ; I11 ; I11.0 ; I20 ; I25.1 ; I26.9 ; I50 ; J15.0 ; J18 ; J44.0 ; J44.9 ; M54 ; N18.8 ; N18.9 ; N89 ; Z01.3 ; Z01.7
377	B35 ; F51 ; G47 ; H10.3 ; H10.8 ; H25.0 ; H25.1 ; H40.0 ; H40.1 ; H52.0 ; H52.2 ; I11 ; I11.0 ; I50 ; K21 ; M13 ; M15 ; M17 ; M21.4 ; M47.8 ; M54 ; M54.2 ; M75.0 ; M75.5 ; M79 ; M79.1 ; N64.4 ; Z76.0 ; Z96.1
378	H81.9 ; I11.9 ; I48 ; I70.9 ; S52.8
379	F51 ; H25.0 ; I11 ; I11.0 ; I20 ; I48 ; I50 ; M80.9
380	F03 ; G45 ; I11 ; I50 ; M17 ; N64.5 ; Z03.1
381	H25.0 ; H35.3 ; I11 ; I11.0 ; I20 ; I50 ; I70.2 ; M10 ; M17
382	F51 ; I50 ; M17
383	E03.8 ; G20 ; H25.0 ; H25.2 ; H35.3 ; H52.0 ; H52.1 ; I11 ; I11.0 ; I11.9 ; I20 ; I20.8 ; I25 ; I25.8 ; I48 ; I69.3 ; Z76.0 ; Z96.1
384	D46.7 ; D46.9 ; D63.8 ; E79 ; E79.9 ; E89.0 ; H35.3 ; H40.1 ; H61.2 ; I11 ; I11.0 ; I12.0 ; I49 ; I50 ; I50.0 ; J44.8 ; M16 ; M16.0 ; N17.8 ; N18 ; N18.8 ; Z96.1
385	C51.8 ; C51.9 ; F32 ; F32.0 ; I10 ; I11 ; I11.9 ; J06.8 ; K29 ; K29.5 ; L90.0 ; M05.8 ; M06 ; M15.8 ; M17.0 ; M17.1 ; M43.1 ; M48.0 ; M54.1 ; M65.8 ; S52.5 ; S83.6 ; Z01.6 ; Z51.0 ; Z51.1
386	C44.3 ; D23.3 ; I25 ; I67 ; L82 ; M15 ; M47 ; M79 ; M79.1 ; R32
387	I67 ; M15 ; M15.9 ; N47 ; R33
388	C61 ; N40
389	G40 ; G40.5 ; G40.9 ; G45 ; I10 ; I11 ; J86.9 ; S01 ; S01.0 ; S22.4 ; S47 ; S62.3 ; S62.6
390	I10 ; I25 ; I50 ; K29 ; M10 ; M15 ; N39
391	M13
392	N39 ; N39.0
393	H25.0 ; H25.1 ; I10 ; I20 ; I25 ; I50 ; M15 ; N39 ; N39.0
394	I50 ; I50.9 ; L25.9 ; L29.9 ; Z24.1
395	E11 ; E11.7 ; E11.8 ; E11.9 ; I11 ; I11.0 ; I48 ; I63.0 ; I63.5 ; I69 ; I69.3 ; K80.1 ; K80.2 ; K80.3
396	K29
397	E11 ; F51 ; H25.0 ; H25.1 ; H40 ; H40.1 ; H54.4 ; I11 ; I20 ; I20.8 ; I25 ; I50 ; I50.0 ; J20 ; Z96.1
398	F22 ; I49 ; M80
399	I21 ; I21.4 ; I25 ; I25.2 ; I67.4 ; I67.8
400	G20 ; H25 ; H25.0 ; H26.4 ; H35.3 ; H35.4 ; I11.0 ; I11.9 ; I48 ; I50.9 ; I70.2 ; I74.3 ; S52.5 ; S52.6 ; Z96.1 ; T81.0
401	I11 ; I11.9 ; I50 ; I50.0 ; I70 ; I70.0 ; M15 ; M15.0 ; M54 ; S14.3 ; S42.2 ; S42.8 ; T79.3
402	E11 ; E11.5 ; E11.6 ; E11.9 ; I11 ; I11.0 ; I25.9 ; I48 ; I50 ; I50.0 ; I70 ; I70.2 ; I84 ; L89 ; L98.4 ; M15
403	E03 ; E03.8 ; H02.4 ; M15 ; M17 ; M17.0 ; M17.5 ; M21 ; M21.4 ; M42 ; M54 ; M54.1 ; M54.5 ; M67.4 ; M81 ; M81.0 ; R05
404	H10.8 ; H25.0 ; H25.1 ; H35.3 ; H40.1 ; J04.1 ; J04.2 ; L60.0 ; M54 ; M54.2 ; M54.4 ; M54.5 ; N95.1 ; N95.2 ; Z03 ; Z76.0 ; Z96.1 ; T15.1 ; T15.9
405	E04.2 ; E11 ; E11.3 ; E11.7 ; E11.8 ; E11.9 ; E78 ; E78.2 ; E78.5 ; F06.3 ; F06.4 ; F31 ; F32 ; F33 ; F33.1 ; F51 ; G63.2 ; H25 ; H25.0 ; H25.1 ; H40.0 ; H40.1 ; I11 ; I11.9 ; I21.1 ; I21.2 ; I25 ; I25.0 ; I25.2 ; I25.9 ; I49 ; I49.1 ; I49.8 ; I49.9 ; I69.3 ; K21.9 ; K29 ; K29.6 ; M06 ; M17 ; M54 ; M54.2 ; M75 ; M75.9 ; N12 ; Z94.1 ; Z95.5 ; Z96.1
406	D22.5 ; M17.0 ; M17.1 ; Z01.3 ; Z01.4
407	F01 ; F33 ; N11
408	E78 ; E78.5 ; G81.1 ; H35.3 ; H40.1 ; I11 ; I11.0 ; I20 ; I20.8 ; I69 ; I69.3 ; M15 ; M16.9 ; M47.2 ; M47.8 ; M47.9 ; M54.5 ; N40 ; R32 ; Z71.0 ; Z71.8 ; Z96.1
409	E04.2 ; H60.8 ; J06 ; J06.8 ; K59 ; K59.1 ; L03.1 ; L03.9 ; Z03.5
410	F10 ; F51 ; M16 ; Z13.3 ; Z71.0
411	F07.2 ; F10.7 ; G40 ; G40.2 ; I69.1 ; K04.4 ; L40 ; R47.0
412	F32 ; F51 ; G47 ; H81.1 ; I10 ; I11 ; I11.0 ; I11.9 ; I49 ; I50 ; I50.0 ; K29 ; K29.3 ; K29.5 ; M15 ; M50.1 ; M99.3 ; N10 ; N11 ; N11.8
413	F51 ; I11 ; I11.0 ; K29 ; M15 ; N11 ; N11.8 ; S52.6
414	H90 ; H90.3 ; I11 ; I11.0 ; I49 ; I49.5 ; I50 ; I70 ; I70.2 ; J20 ; M15 ; M54 ; M54.5 ; N11
415	F01 ; F01.1 ; F07 ; F07.9 ; I11 ; I11.0 ; I48 ; I50 ; I69.3 ; K29 ; L23 ; N18.8
416	G47 ; G47.8 ; I11 ; I11.0 ; I35.0 ; I50 ; I50.0 ; I70 ; I84 ; M15 ; M15.0 ; M40.1 ; M47 ; M47.2 ; Z71.0
417	G45.1 ; G45.8 ; G51.0 ; H61.2 ; I11.0 ; I11.9 ; I35.2 ; I48 ; I50.0 ; I50.1 ; I65.2 ; I67.2 ; I70.2 ; I70.9 ; I74.3 ; N11.8 ; N11.9 ; N30.0 ; N30.2 ; N30.9 ; S42.2 ; S42.3
418	F01 ; F01.0 ; F01.1 ; F51 ; G45.8 ; G47 ; G54.8 ; H10.0 ; H10.3 ; H10.4 ; H25.0 ; H25.8 ; H27.1 ; H52.2 ; I06.2 ; I10 ; I11 ; I11.0 ; I11.9 ; I20 ; I20.8 ; I50 ; I50.0 ; I65.2 ; I67 ; I67.8 ; I70 ; I70.9 ; K29 ; K29.6 ; M15 ; N11 ; N11.8 ; N30 ; S01.8 ; S06.5
419	C91.1 ; C91.3 ; F51 ; G47 ; I10 ; I11 ; I11.0 ; I11.9 ; I48 ; I49 ; I49.4 ; I50 ; I50.1 ; I70.2 ; I83.0 ; L01.1 ; L97 ; M86 ; M86.8
420	F51 ; G20 ; H25.1 ; I11.0 ; I20 ; I50 ; M15 ; N39.0 ; Z02.7 ; Z71.0 ; Z76.0
421	F01.0 ; F01.9 ; I10 ; J20.9 ; M15.9 ; S82.5 ; S82.6
422	G56.0 ; I11 ; I11.0 ; I50 ; I70 ; M15 ; M17 ; M75.9 ; R04.0 ; Z48 ; Z48.0
423	H40.1 ; Z96.1
424	B35.4 ; F51 ; G47 ; H25.2 ; H66 ; H66.4 ; I11 ; I11.0 ; I11.9 ; I50 ; I50.9 ; L85 ; L85.3 ; N20 ; N20.0 ; N20.1 ; N20.2 ; N39.0 ; Z01.3
425	E03 ; E03.4 ; E03.8 ; E89 ; E89.0 ; I11 ; I20 ; I27.9 ; I42.0 ; I42.9 ; I48 ; I49 ; I50 ; I50.0 ; I50.9 ; I83 ; I83.0 ; J44 ; K80.0 ; S81 ; S81.8
426	F32 ; I10 ; I11 ; I11.9 ; I20 ; I50 ; K29 ; M15 ; M15.8 ; M15.9 ; M47 ; M47.2 ; M51.1 ; N11
427	C18.7 ; D50 ; D63.0 ; E89.0 ; F03.0 ; G40.4 ; G40.5 ; H10 ; H10.1 ; H10.8 ; H25.0 ; H91.1 ; I11 ; I11.0 ; I11.9 ; I35.0 ; I49 ; I49.3 ; I67.3 ; K05 ; M17 ; M17.0 ; M17.1 ; M17.9 ; N39.0 ; R22.4 ; S06.5 ; S06.6 ; S80 ; S80.0 ; Z01.3 ; Z25.1 ; Z71.0 ; Z71.8 ; T92.1
428	A46 ; I50 ; I83 ; I83.0 ; I83.2 ; J01 ; J06 ; J32.0 ; J32.8 ; M15
429	I48 ; I50 ; I50.0 ; I50.1 ; L08 ; T92
430	E11.7 ; E11.9 ; I10 ; I48 ; I50 ; I50.9 ; I63.5 ; I69.3 ; M79.1
431	S42.2
432	C44.3 ; C44.6 ; D23.3 ; E11 ; E11.8 ; E85.8 ; H81.1 ; I11 ; I11.0 ; I50 ; I50.0 ; K91.5 ; L57.0 ; N10 ; N11 ; N18 ; N18.8 ; N39 ; N39.0 ; Z01.3 ; Z01.7 ; Z03 ; Z03.3 ; Z03.8 ; Z03.9 ; T63.4
433	I11 ; I21 ; I49 ; I50 ; M05 ; M06 ; M54.5 ; M54.6 ; N11 ; Q61.2 ; Q61.3
434	F00.1 ; I11.0 ; I11.9 ; M15 ; N39.0
435	H40 ; H40.1 ; I11.0 ; I11.9 ; I26.9 ; I48 ; I49.8 ; I50 ; I50.0 ; I80.2 ; J15.9 ; L01.0 ; L23 ; L23.9 ; L30.9 ; N40 ; Z03.5 ; Z71.9 ; Z76.0 ; Z96.1
436	E03 ; F00.1 ; H25.1 ; H61.2 ; I11 ; I11.9 ; I25.1 ; I25.2 ; I48 ; I50 ; I50.0 ; N18.8 ; R33 ; Z76.0 ; Z95.0 ; Z95.1
437	H91.1 ; H91.2 ; I10 ; I11 ; I63.5 ; M16.0
438	I10 ; Z03.8
439	I70.2 ; J42 ; J44 ; M17 ; M17.0 ; M17.9
440	A15 ; A15.0 ; B90.9 ; H54.1 ; H91.9 ; J44 ; J44.8 ; J96.1
441	H25.0 ; H25.1 ; H40.1 ; H53.4 ; J18.8 ; J44.8 ; Z96.1
442	D51 ; D51.8 ; D51.9 ; I10 ; I50 ; I50.9 ; I70 ; K29 ; K29.3 ; K29.5 ; M17 ; M17.0 ; M19.8 ; M79.1 ; S60.2 ; S60.8
443	F01 ; H10 ; H10.8 ; I10 ; I25 ; I48 ; I50 ; I50.0 ; J06 ; J06.9 ; J18 ; J20 ; M15 ; M54.6 ; M54.9 ; N11 ; N11.8
444	F41 ; F51 ; I11 ; I48 ; I50 ; K29 ; M75 ; M75.1 ; M75.5 ; N30 ; N30.1 ; R10.4 ; R52
445	H40.1 ; H61.2 ; I11 ; I11.9 ; I49
446	E11 ; E11.8 ; E11.9 ; I11 ; I11.0 ; I25 ; I48 ; I50 ; I50.0 ; J20 ; Z76.0
447	I11 ; I11.0 ; I11.9 ; I26.9 ; I48 ; I50 ; I50.0 ; I50.1 ; K29 ; Z03 ; Z03.5 ; Z03.8 ; Z76.0
448	I11.0 ; I11.9 ; I26.9 ; I49 ; I50 ; I50.0 ; J45 ; J45.8 ; J96.1 ; L57.0 ; M79.1 ; N30 ; N30.2 ; Z03.5 ; Z03.8 ; Z76.0
449	E05 ; E05.9 ; G45 ; I11 ; I11.0 ; I35.0 ; I35.2 ; I48 ; I49 ; I50 ; I50.0
450	I84 ; M16 ; M17 ; M42 ; N30 ; N81 ; N81.2 ; N95.2
451	I11 ; I11.9 ; K29 ; M16.0 ; M17 ; M54 ; Z03.5
452	G47 ; J40 ; J44 ; J44.8 ; J45 ; K25
453	E11 ; G56.0 ; H25.0 ; H25.1 ; H35.3 ; H40.1 ; I11 ; I11.9 ; I50 ; I50.0 ; N39.4 ; N39.8 ; N81.1 ; N81.2 ; N81.3 ; Z03.5 ; Z03.8 ; Z96.1
454	B34.9 ; B44.8 ; E66.8 ; H25.1 ; H40.1 ; H50.1 ; H52.1 ; H52.2 ; H52.4 ; I11 ; I11.0 ; I11.9 ; I48 ; I49 ; I49.1 ; I50 ; I50.0 ; J32.0 ; J32.9 ; J34 ; K29 ; K80.2 ; M06 ; M17 ; M17.0 ; M17.9 ; M19 ; M79.1 ; N10 ; N81.4 ; N81.6 ; R51 ; Z96.1
455	D50.0 ; F41.9 ; I11 ; I11.0 ; I20 ; I20.0 ; I21.4 ; I25.2 ; J18 ; J18.9 ; K25.4 ; K29 ; M79.1
456	M16.0 ; M16.1
457	I10 ; I11.9 ; M16.0 ; S82.0 ; Z03.5 ; Z03.8
458	E11 ; I11
459	G40 ; H90 ; H90.6
460	G58.0 ; H10.1 ; H10.3 ; H10.4 ; H10.5 ; H40.0 ; H40.1 ; H52.0 ; I11.0 ; I11.9 ; I20.8 ; I49 ; I49.3 ; I49.8 ; I63.3 ; I63.5 ; J44.9 ; M51 ; M51.1 ; M70.8 ; M75 ; M75.0 ; M75.9 ; N40 ; R59.0
461	E11 ; E11.8 ; E11.9 ; H25.0 ; H25.1 ; H25.2 ; K80.0 ; K80.2 ; K80.3
462	G20 ; H04.1 ; H10.0 ; H10.3 ; H25.0 ; H25.1 ; H35.3 ; H40.1 ; I11 ; I25 ; K52.8 ; K59 ; Z96.1
463	I11 ; I11.0 ; I25.2 ; I50 ; I50.0 ; I63.5 ; J20 ; Z01.3
464	H25.0 ; H25.1 ; H65.3 ; I50 ; K59.0 ; M17 ; Z96.1
465	C51 ; C51.2 ; C51.8 ; C51.9 ; D51.9 ; F06.3 ; I11 ; I11.0 ; I11.9 ; I50 ; I50.0 ; K91.5 ; Z96.1
466	D48.7 ; D48.9
467	E89 ; E89.0 ; I67 ; K21 ; K29 ; L23 ; M48 ; N30
468	M54
469	I25.2 ; I50 ; I50.0 ; J45.1 ; J96.1
470	G47
471	H25.0 ; H25.2 ; H52.0 ; H52.2 ; H62.2 ; H66.1 ; H70.1 ; I20 ; I25 ; I48 ; I50 ; M17 ; M17.2 ; Z76
472	B35 ; B35.3 ; F32 ; F33 ; G47 ; G81.1 ; G82.0 ; G82.2 ; G91 ; G91.0 ; G91.2 ; G93.4 ; G97.2 ; H61.2 ; I11 ; I11.0 ; I11.9 ; I50 ; I50.0 ; I67.3 ; I70.2 ; K59.0 ; L92.3 ; M16 ; M17 ; M17.1 ; M48.0 ; M99.5 ; N31.8 ; N39.4 ; N40 ; N41 ; N41.1 ; N41.8 ; N41.9 ; R33 ; Z74.1 ; Z93.5
473	A04.7 ; F07.2 ; F10 ; F10.2 ; F20 ; G81 ; G81.0 ; G81.1 ; I09.8 ; I25.0 ; I50 ; I50.9 ; J18 ; J18.9 ; J20 ; J20.9 ; M17 ; M23.2 ; M23.4 ; M24.0 ; M54 ; M54.5 ; M75 ; N11.8 ; S06.5 ; S20.0 ; S20.2 ; S40.0
474	I50 ; K29.9 ; R32
475	D46.9 ; D50 ; D50.8 ; G47 ; I11 ; I11.0 ; I11.9 ; I48 ; I50 ; I50.0 ; I80.2 ; J20 ; J20.9 ; K29 ; K29.9 ; K86 ; M15 ; M15.8
476	E05 ; E05.2 ; E11 ; F00 ; F00.1 ; F32 ; F32.1 ; H20.0 ; H25.0 ; H40.1 ; I11 ; I11.9 ; I50 ; I50.0 ; M54 ; S81 ; S81.8 ; Z01.3 ; Z76
477	H25.0 ; H52.0 ; H52.4 ; I50 ; K29 ; K29.9 ; M16 ; M42 ; M47 ; Z76
478	D50.0 ; G47 ; G58.0 ; I11.0 ; I11.9 ; I20 ; I20.0 ; I20.8 ; I25 ; I50 ; I50.0 ; K25 ; K25.3 ; K25.4 ; K26.7 ; M15 ; M16 ; M60.8 ; Z76
479	B35.1 ; H25.0 ; H40.1 ; H93.1 ; I10 ; K29 ; M17 ; M17.1 ; M17.9 ; M81.0 ; N11 ; S80.0 ; Z01.4 ; Z01.6 ; Z24.1 ; Z96.6
480	B35.1 ; D27 ; D39.1 ; E78 ; F06.3 ; G47 ; I11 ; I11.0 ; I11.9 ; I69.3 ; K21 ; S82.6 ; S82.7 ; S82.8 ; Z76.0
481	E78 ; F32.1 ; I49.3 ; I49.5 ; I49.8 ; I51.4 ; I51.9 ; I83 ; I83.9 ; M80 ; M80.0 ; Z01.6 ; Z76 ; Z95.0 ; T25.1 ; T25.2
482	F01 ; I10 ; I11
483	G47 ; H25.1 ; I11 ; I11.0 ; I11.9 ; I48 ; I50 ; I50.0 ; J01 ; J44 ; J44.0 ; J44.8 ; J44.9 ; J45 ; J96.1 ; K20 ; K29 ; M17 ; N18.8 ; N18.9 ; Z76.0 ; Z95 ; Z95.0
484	K29 ; M15 ; Z76.0
485	E11 ; E11.7 ; G47 ; H91.1 ; I11 ; I11.0 ; I48 ; I49.4 ; I50 ; I50.0 ; I67.2 ; J18.0 ; J18.9 ; L89 ; Z71.0 ; Z76.0
486	B35.3 ; C44.3 ; C53 ; H35.0 ; H35.3 ; H52.2 ; I11 ; I11.0 ; I20 ; L21.8 ; L57.0 ; M16 ; M16.9 ; N39 ; N39.0 ; Z96.1
487	F06.6 ; F33 ; G47 ; H25.0 ; H25.1 ; K29 ; M54 ; Z76.0
488	F33 ; G47 ; I11 ; I11.0 ; I20 ; I48 ; I50 ; I84 ; J40 ; J45 ; J45.0 ; J45.8 ; K80 ; M15 ; M54 ; M54.3 ; M54.5 ; M79.1 ; Z24 ; Z25.1 ; Z71.0 ; Z76.0
489	F33 ; F41 ; F51 ; F51.9 ; G40.4 ; G45.0 ; I11 ; I11.0 ; I50 ; I65.0 ; I65.2 ; L23 ; M15.0 ; M54 ; M79 ; Z76.0
490	I11 ; I11.9 ; I35 ; I35.0
491	E11 ; E11.5 ; E11.7 ; H25.0 ; H25.1 ; H35.0 ; H35.3 ; H65.0 ; H65.2 ; H65.3 ; I11 ; I11.0 ; I50 ; I63.5 ; I63.9 ; J33.0 ; J34.3 ; J34.8 ; K04.5 ; K04.8 ; Z96.1
492	G20 ; G47 ; I11.0 ; M54.1 ; M54.5
493	D17.1 ; D50 ; E03 ; E03.4 ; G20 ; G47 ; H25.0 ; H25.1 ; H35.3 ; H40.1 ; I11.0 ; I20 ; I20.8 ; I48 ; I49.3 ; I49.4 ; I49.8 ; I49.9 ; I50 ; I50.0 ; K29 ; Z71.0
494	F06.3 ; F32.1 ; F32.2 ; F32.3 ; H25.0 ; I11 ; I11.0 ; K21 ; M81
495	D47.3 ; D51.9 ; H25.0 ; H35.3 ; I11 ; I11.0 ; I50 ; I67 ; L02 ; L84 ; M10 ; M10.9 ; M21.4 ; N30 ; N30.9 ; N39.0 ; Z51.1
496	E05.0 ; E05.1 ; E89 ; E89.0 ; G47 ; G47.0 ; H81 ; I10 ; I11 ; I11.0 ; I11.9 ; I20 ; I31.1 ; I31.3 ; I48 ; I50 ; I50.0 ; M17 ; M54.2
497	F01 ; F01.1 ; F01.3 ; F32 ; F33.1 ; F33.3 ; F70.1 ; G45 ; G45.1 ; H10.3 ; H61.2 ; I11 ; I11.0 ; I11.9 ; I20.9 ; I48 ; I63.5 ; I69 ; I69.3 ; S52.5 ; S52.8 ; Z96.1
498	C76.0 ; C83.3 ; C83.8 ; K11.6 ; K11.8 ; Z51.1
499	C54 ; D32.1 ; D43.4 ; F06.2 ; F06.7 ; F20 ; F22.0 ; F29 ; F33 ; G47 ; G82.4 ; G82.5 ; H25.0 ; H25.1 ; H25.2 ; H25.9 ; H40 ; H40.1 ; I67 ; K29 ; K59.0 ; N11 ; N13.0 ; N13.5 ; N28.1 ; N28.8 ; R10.4 ; Z96.1
500	D50 ; E03 ; E89.0 ; H25.0 ; H40.1 ; H52.0 ; H52.2 ; H52.4 ; I11 ; I11.9 ; I25 ; K29.4 ; Z96.1
501	C71.2 ; I11 ; I11.0 ; I11.9 ; I25.0 ; I25.1 ; I48 ; I50 ; I50.0 ; I50.1 ; I69 ; I69.3 ; I70 ; J18.8 ; J18.9 ; J44 ; J44.0 ; J44.9 ; J96.0 ; J96.1 ; S52.0
502	G45.8
503	C18 ; C18.0 ; C18.7 ; C18.9 ; H91 ; H91.1 ; I11 ; I11.0 ; I11.9 ; I48 ; I50.9 ; J20 ; K63.2 ; K65.0 ; L02.2 ; M10 ; M15 ; M79 ; M79.8 ; S42.2 ; S50.1 ; Z51.1
504	G21.9 ; G25.2 ; H10.5 ; H10.8 ; H25.0 ; J18 ; J18.8 ; J40 ; J44 ; J44.0
505	G45.1 ; G45.8 ; H25.0 ; H25.1 ; H25.8 ; H40.1 ; I10 ; M17 ; M17.0 ; Z96.1
506	C61 ; G20 ; H25.0 ; H25.1 ; H40.1 ; H40.5 ; I25 ; I25.9 ; I48 ; I50.0 ; I50.9 ; K29 ; K40 ; K56.5 ; N02.9 ; N12 ; Z76.0 ; Z96.1
507	H25.0 ; H25.1 ; H25.8 ; H35.3 ; H52.0 ; H52.1 ; H52.4 ; I11 ; I11.9 ; I50 ; J44 ; J45 ; N40 ; N41 ; N41.1 ; S01.1 ; S01.2 ; S52.5
508	C44.3 ; C44.4 ; D48.5 ; H02.1 ; H25.0 ; H25.1 ; H26.4 ; H34.8 ; H35.3 ; H40.1 ; H52.1 ; H52.2 ; H90.3 ; H91.1 ; I11.0 ; I11.9 ; I25.1 ; I25.9 ; I48 ; I50 ; I50.0 ; I50.9 ; I63.5 ; I69.3 ; I70.2 ; K29 ; L02.3 ; L02.4 ; M15 ; M15.0 ; M16 ; M16.0 ; M16.1 ; M16.9 ; M17.0 ; M17.1 ; M17.9 ; M79.8 ; M99.3 ; N40 ; Z76.0 ; Z96.1 ; Z96.6
509	D51.8 ; E11 ; E11.8 ; E11.9 ; F01 ; F01.3 ; I11
510	F01.8 ; K04.4 ; K25 ; K92.2
511	A41.0 ; C64 ; E78.2 ; E79.0 ; H10.0 ; H10.4 ; H35.3 ; H44.5 ; I11 ; I11.0 ; I20.8 ; I50.0 ; I97.1 ; J30 ; J30.0 ; K59.1 ; K80.2 ; K92.8 ; L23 ; L23.9 ; M17 ; M17.5 ; M86.6 ; M96.8 ; N18 ; N18.8 ; N18.9 ; N39.0 ; N40 ; R04.0 ; Z76.0 ; Z95.2 ; Z96.1 ; Z96.6 ; T84.5 ; T84.9
512	I11 ; I11.0 ; I50 ; I50.0
513	B35.1 ; B35.3 ; B35.8 ; J44 ; J44.8 ; L40 ; L40.0 ; N39.0 ; Z48.0 ; Z48.9 ; Z76.0
514	E11 ; F20 ; G40 ; G40.5 ; I50
515	H25.1 ; H40.1 ; H54.1 ; H54.4 ; I10 ; I70.2 ; Z76.0 ; Z96.1
516	G31.2 ; G46.0 ; I11 ; I11.0 ; I11.9 ; I48 ; I50 ; I50.0 ; I63.4 ; I69.3 ; J13 ; J15.9 ; J18.8 ; J44.0 ; J44.8 ; J44.9 ; J91 ; J93.8 ; J96.1 ; N18.8
517	D13.6 ; E10 ; E10.4 ; E10.7 ; I11 ; I20.8 ; I25.1 ; I25.2 ; J06 ; K70.3 ; K85 ; K86.0 ; K86.1 ; K86.3 ; M77 ; S52.3 ; Z95.1 ; T92.1 ; T92.2
518	D17.1 ; D17.2 ; F07.2 ; F10.4 ; G40.2 ; G40.4 ; G40.8 ; G81.1 ; J20.8 ; J20.9 ; Z01.3 ; Z01.7 ; Z71.0 ; Z76.0
519	I11 ; M16
520	H10.0 ; H10.8 ; H10.9 ; H40.1 ; H50.1 ; I11 ; I11.0 ; I25 ; J18 ; J18.9 ; M17 ; M17.0 ; N30 ; N30.2 ; N30.9 ; S52.5 ; Z76.0
521	I11 ; I11.0 ; I11.9 ; I70 ; S42.2 ; S52.5 ; Z76.0 ; T92.1
522	E66 ; F32 ; I11 ; I11.0 ; I25.2 ; I26.0 ; I48 ; I49 ; I50 ; I50.0 ; I50.1 ; I67 ; I70 ; I80.0 ; I80.2 ; J18.8 ; K29
523	I11 ; I11.0 ; I11.9 ; I25 ; L23.8 ; L23.9 ; M47.8 ; Z76.0
524	I11 ; I11.0
525	F01 ; F01.0 ; F01.3 ; F06 ; I11 ; I11.0 ; I11.9 ; I25.2 ; I25.8 ; I25.9 ; I26 ; I26.9 ; I48 ; I50.1 ; I67.2 ; L60.0 ; L60.8 ; M15 ; S70.0 ; Z76.0
526	G56.0 ; I11 ; I50 ; L57.0 ; M17 ; M54 ; M79
527	F41 ; H10.4 ; H10.8 ; H25.0 ; H35.3 ; I11 ; I11.0 ; I11.9 ; I20.0 ; I20.8 ; I21.4 ; I48 ; I49 ; K80 ; K80.1 ; M02.8 ; M15 ; Z98.8
528	E78 ; F32 ; F32.1 ; F33 ; F41 ; F51 ; G40 ; G40.9 ; H25.0 ; H25.1 ; H52.2 ; I11.9 ; I50 ; K30 ; K86.1 ; Z76.0
529	C44.3 ; F32 ; F32.1 ; G45.8 ; G45.9 ; H10.3 ; H10.5 ; H25.0 ; H25.1 ; H26.4 ; H40.0 ; I11 ; I20 ; I50 ; I83.2 ; I83.9 ; J02 ; L23 ; L23.8 ; L82 ; M16 ; M17 ; M17.0 ; M50 ; M54 ; M54.5 ; N11 ; R42 ; Z96.1
530	F20 ; F20.0 ; F25.0 ; F25.2
531	H25.0 ; I11 ; I11.9 ; M17 ; M17.0 ; M17.1 ; M17.9 ; Z76.0 ; Z96.6
532	E11 ; E11.8 ; F32 ; F32.0 ; F51 ; H25.0 ; I11.0 ; I20 ; I42.0 ; I48 ; I50 ; I50.0 ; I70 ; I70.0 ; J02.9 ; K80.1 ; K80.2 ; K80.5 ; M10.0 ; M10.9 ; M17 ; S43.0 ; S52.0 ; S70.0 ; Z95.0 ; T92.1
533	C44.7 ; I11 ; I11.9 ; I49.4 ; I70.2 ; K29 ; K29.7 ; L97 ; L98.4 ; N31.9 ; R32 ; Z95.8
534	D32.1 ; G82.1 ; I10 ; K29 ; M16.0 ; M16.1 ; M17 ; M17.1
535	F10 ; F10.1 ; F10.2 ; F10.3 ; F32.1 ; F33.1 ; F41.1 ; F41.2 ; F43.2 ; G40.5 ; K10.9 ; K30 ; M54 ; S42.0
536	A46 ; B35.1 ; E11.9 ; H01.0 ; H02.0 ; H02.1 ; H25.0 ; H25.1 ; I11 ; I11.0 ; I20 ; I20.8 ; I25 ; I25.0 ; I25.2 ; I48 ; I49.3 ; I50 ; I50.0 ; J44 ; J44.8 ; J45 ; J45.8 ; M17 ; M17.0 ; M17.1 ; M17.5 ; M17.9 ; M67.3 ; M67.9 ; M71.3 ; M71.8 ; N18 ; N18.8 ; N18.9 ; Z76.0 ; Z96.1
537	M17
538	D23.5 ; G20 ; H35.3 ; H61.2 ; I10 ; I25 ; I25.0 ; I25.1 ; I25.8 ; I34.0 ; I34.1 ; I49 ; I49.1 ; I49.3 ; I49.5 ; I50 ; I50.0 ; J44 ; J44.8 ; J45.8 ; L82 ; M15 ; M54 ; M54.1 ; M54.5 ; M79.1 ; N40 ; S22.3 ; S52.6 ; Z76.0 ; Z96.1
539	C44.3 ; C44.5 ; H91.1 ; I11 ; I11.0 ; I11.9 ; I21.1 ; I25 ; I25.2 ; I25.8 ; I35 ; I35.1 ; I49 ; I50.0 ; I65.2 ; I83 ; I83.9 ; J15.6 ; J18.8 ; M15 ; M15.0 ; M17 ; N40 ; Z76.0
540	B35 ; C61 ; G47 ; H25.8 ; H35.3 ; H40 ; H40.1 ; H40.5 ; H61.2 ; H91 ; H91.1 ; I11 ; I11.0 ; I20 ; I20.8 ; I25 ; I25.8 ; I70.2 ; L02.4 ; M17 ; Z76.0 ; Z96.1
541	C16.2 ; C16.9 ; D50.8 ; D50.9 ; D63.0 ; D63.8 ; H25.0 ; H40.1 ; H61.2 ; H91.9 ; I11.0 ; I50.1 ; I84.2 ; K91.1 ; M15.0 ; M15.8 ; M15.9 ; M17.0 ; M17.1 ; N30.9 ; N40
542	F01 ; F01.9 ; H00.0 ; H00.1 ; H25.0 ; H25.1 ; H35.3 ; H52.2 ; I11.0 ; I11.9 ; I20 ; I20.8 ; I50 ; K26 ; K29 ; Z96.1
543	F51 ; G20 ; G40 ; G40.5 ; I25 ; I25.0 ; I50
544	F01 ; F01.3 ; F02 ; F02.8 ; F32 ; H25.0 ; I11 ; I11.0 ; I11.9 ; I20 ; I20.8 ; I48 ; I49 ; I49.1 ; I49.5 ; I50 ; I50.0 ; J42 ; K21 ; N18.9 ; N40 ; Z03.0 ; Z03.8
545	D51.8 ; H25.0 ; H35.3 ; K80.5
546	C61 ; C79.5 ; I11.9 ; I49.1 ; I49.5 ; M25.5 ; Z95.0
547	F00 ; F00.1 ; I25 ; I48 ; I50 ; I50.0 ; I70 ; I70.2 ; Z76.0
548	C25.0 ; C25.9 ; I11 ; I11.9 ; I20 ; I20.8 ; I25 ; I25.1 ; I48 ; I50 ; I65.2 ; I69.3 ; I71.4 ; I97.8 ; K80 ; K80.1 ; K80.2 ; K80.3 ; K83.0 ; K83.1 ; L21.8 ; N40 ; Z76.0
549	H25.1 ; H25.2 ; H25.8 ; H35.3 ; K80.0 ; M17 ; M17.9 ; N40 ; Z96.1
550	D51 ; H25.0 ; H25.1 ; H40.1 ; H43.3 ; H52.1 ; H52.2 ; H61.2 ; I10 ; I11.9 ; K29 ; K40.9 ; K43.9 ; M54 ; M54.5 ; N40 ; N43 ; N43.2 ; N43.3 ; S01.8 ; Z96.1
551	D64.8 ; D64.9 ; I11 ; I11.0 ; I11.9 ; J20 ; J20.9 ; L30.3 ; L73.2 ; M16 ; M16.0 ; M16.1 ; M17 ; M17.4 ; S06.3 ; S06.5
552	F00.1 ; F01 ; F01.3 ; I11 ; I11.0 ; N40
553	E11 ; E11.7 ; I20 ; I50 ; I50.1 ; I63 ; I69 ; I69.3 ; K29 ; M47 ; M47.9 ; M54.5 ; M54.9 ; M79 ; N40
554	D45 ; H25 ; H25.0 ; H40 ; H40.1 ; I11 ; I11.0 ; I11.9 ; I69 ; I69.3 ; K04.5 ; K04.6
555	C18 ; C18.0 ; C34.1 ; D63.0 ; E78 ; E78.2 ; I11.9 ; I21.0 ; I25.2 ; K25 ; K25.0 ; N40 ; Z51.1 ; Z95.5
556	B35.1 ; G45.9 ; I70.2 ; M17 ; M19 ; M47 ; M54.1 ; M54.5
557	A46 ; B35.1 ; D50.0 ; D50.9 ; D64.9 ; D69.6 ; H25.0 ; H25.1 ; I11 ; I11.0 ; I20 ; I42.0 ; I42.8 ; I48 ; I50 ; I50.0 ; I50.9 ; I80.2 ; I83.0 ; I83.1 ; I83.2 ; I83.9 ; I87.2 ; K25.4 ; K25.5 ; K29.0 ; K29.3 ; K29.4 ; K74 ; L01.1 ; L28.0 ; L30.3 ; L71 ; M10.4 ; M51.1 ; N18.8 ; N18.9 ; N40 ; R04.0 ; S68.0 ; Z48.0
558	E11.8 ; G47.0 ; I11.9 ; I20.8 ; I25.8 ; I35.0 ; I48 ; I50.0 ; N40 ; R31 ; Z95.5
559	A46 ; D63.8 ; G47 ; I25 ; I50 ; I50.0 ; I70 ; I70.1 ; I70.2 ; I83.2 ; I87.0 ; L97 ; L98.4 ; M15 ; M15.0 ; M15.9 ; M17 ; M47 ; N40 ; Z42.4 ; Z48.0
560	G47 ; I11 ; I11.0 ; I20 ; I20.8 ; I21 ; I21.1 ; I25 ; I25.2 ; I48 ; I50 ; M10 ; M17 ; N11 ; N11.9
561	G62 ; G62.1 ; I42 ; I42.6
562	B00 ; I11 ; I11.0 ; I11.9 ; I25 ; I25.1 ; I25.8 ; I50 ; I50.0 ; I70.2 ; K40 ; K40.9 ; M05 ; M05.8 ; M17 ; M17.0 ; M54.1 ; M54.5 ; N40 ; Z76.0
563	H52.2 ; H52.4
564	G47
565	S42.4
566	H52.0 ; H52.4 ; M16.0 ; M16.1 ; M16.9 ; M51.1
567	D50 ; G31.2 ; G62.1 ; G62.9 ; Z76.0
568	G31.1 ; G31.2 ; G47 ; G62.1 ; H25.0 ; H25.2 ; H40.0 ; H40.1 ; L72.1 ; S42.0 ; S42.3 ; Z96.1
569	G40.5 ; I11 ; I11.9 ; I25 ; I48 ; I51 ; I51.1 ; I51.5 ; Z03 ; Z76.0
570	K29.4 ; M54.5 ; S70.0
571	C15.4 ; C15.5 ; C15.9 ; G31.2 ; G62.1 ; K29.1 ; K29.2 ; K29.4 ; K29.7 ; K57.3 ; L08.0 ; Z48.0 ; Z51.0 ; Z51.1
572	F07 ; F07.2 ; F32 ; G40 ; G40.8 ; K25.7 ; M13 ; M13.9 ; M17 ; S06.3 ; S06.5 ; Z76.0
573	I20.9 ; M50.1
574	F10 ; F10.2 ; F10.3 ; F10.4 ; F10.7 ; G40.5 ; G40.9 ; K70.0 ; K70.4 ; Z76.0
575	I25.9 ; I48 ; I50 ; I50.1 ; K21 ; K21.0 ; M15
576	H25.0 ; H25.1 ; H35.3 ; I67.2 ; S42.2 ; Z96.1
577	I11
578	A46 ; B90 ; B90.9 ; C50 ; C50.1 ; E11 ; E11.8 ; F00.1 ; G20 ; G45 ; G47 ; I11 ; I11.0 ; I20 ; I50 ; I89 ; M47 ; N11
579	F00.1 ; F06.4 ; I50 ; J20
580	F06.2 ; H25.0 ; H25.1 ; H35.3 ; I10 ; I11.9 ; I20.8 ; I25.2 ; I48 ; K29 ; L97 ; M17 ; M17.0 ; M48.0 ; M54 ; M80.0
581	G47 ; I20 ; I50 ; I67 ; K29 ; M16 ; M16.1 ; N11 ; N11.1
582	D50.8 ; D50.9 ; F01.3 ; F01.9 ; F06 ; F06.2 ; I25.9 ; I48 ; I50 ; I50.0 ; I50.9 ; I67.2 ; I67.3 ; K29.4 ; K29.7 ; K80.1 ; K80.2 ; L84 ; M17.0 ; M17.9 ; Z23.5
583	C73 ; E20 ; E89 ; E89.0 ; F06.3 ; F06.6 ; F32 ; F32.2 ; G47 ; H40.1 ; I11 ; I11.0 ; I50 ; L23 ; L23.3 ; M16 ; M16.1
584	E66.0 ; E66.8 ; G45.1 ; I11 ; I11.0 ; I11.9 ; I13.2 ; I20 ; I20.8 ; I25 ; I48 ; I50 ; I50.0 ; I50.1 ; Z76.0
585	C44.3 ; C44.5 ; D23.3 ; D23.5 ; I11 ; I11.9
586	C91.1 ; C91.9 ; D63.0 ; F41 ; I11 ; I11.0 ; I50 ; I50.0 ; I50.9 ; M15 ; M17 ; M17.0 ; M17.9
587	D50.9 ; D63.8 ; E03.4 ; E03.8 ; E03.9 ; E11.8 ; E11.9 ; G47.0 ; H25.0 ; H25.1 ; H36.0 ; H40.1 ; H61.2 ; H91.1 ; I11.0 ; I11.9 ; I20.8 ; I48 ; I50 ; I50.0 ; I50.9 ; M42.1 ; N11.9 ; N30.0 ; N30.2 ; N30.9
588	I11.0 ; I11.9 ; L98.4 ; L98.9
589	H91.1 ; I11.0 ; S60.2 ; S62 ; Z76.0
590	F41 ; I11 ; I25 ; I86 ; J02 ; K29 ; K31 ; L20 ; M16 ; M17 ; M47
591	H35.3 ; H40.1 ; I10 ; I20 ; I20.8 ; I50 ; J42 ; K29 ; M17 ; N11 ; Z96.1
592	D50 ; I11.0 ; I11.9 ; I49.9 ; I50 ; K57.3 ; L23
593	E05.0 ; E05.2 ; H25.0 ; H35.3 ; I10 ; I11 ; I11.0 ; I20.0 ; I20.8 ; I25.8 ; I50.0 ; I80.0 ; I80.2 ; J44.0 ; J44.8 ; K29 ; M42 ; M42.1 ; M54 ; M54.0 ; N12 ; N81 ; N81.1 ; Z76.0 ; Z96.1
594	A46 ; I10 ; M17.4 ; M17.9 ; Z76.0
595	H25.0 ; H25.1 ; H26.4 ; H35.3 ; I11 ; I11.0 ; I11.9 ; I25 ; I25.8 ; J18 ; J18.9 ; Z76.0 ; Z96.1
596	H18.1 ; H18.5 ; H25.0 ; H25.1 ; H35.3 ; I11.0 ; I67.9 ; M05.8 ; M06 ; M15 ; M15.0 ; M54.1 ; M54.9 ; M81.0 ; Z94.7 ; Z96.1
597	D17.5 ; D46.7 ; D51.8 ; D63.0 ; D64.9 ; G45.9 ; H91.1 ; I11.0 ; I11.9 ; I25.2 ; J06.9 ; N11.8 ; N11.9
598	G45.9 ; I25 ; I26.9 ; I42.2 ; I48 ; I50 ; I50.0 ; J90 ; M16.0 ; M47 ; M47.9 ; M54 ; M54.5 ; Z76.0
599	G45 ; G47.0 ; I11.0 ; I11.9 ; I50.0 ; I50.9 ; I67.2 ; M42.1 ; M80.9 ; N30.0 ; N30.2 ; S81.8
600	F06.3 ; F32 ; F33 ; G47 ; H25.0 ; H25.1 ; H35.3 ; I11 ; I11.0 ; I11.9 ; I20 ; I20.8 ; I25 ; I49 ; I50 ; I50.0 ; N11 ; N30 ; N30.0
601	E04.2 ; E04.9 ; G44.1 ; I11 ; I11.9 ; I25 ; K04.4 ; K04.6 ; M15 ; M79.8
602	G45.1 ; H35.3 ; H40.1 ; I11 ; I11.0 ; I11.9 ; I25 ; I25.8 ; I48 ; I67.2 ; Z96.1
603	C44.3 ; H25.0 ; H35.3 ; H40.1 ; H53.4 ; I11 ; I11.0 ; I11.9 ; S51.0 ; S52.5 ; Z76.0
604	D50 ; G45 ; G47 ; H40.1 ; H53.4 ; I11 ; K29 ; M17 ; M77 ; Z96.1
605	G56.0 ; I11 ; I11.0 ; I11.9 ; I25 ; I25.2 ; I49 ; I49.2 ; I49.3 ; I50 ; M16 ; S20.2 ; Z76.0
606	E05.4 ; E11 ; E87.1 ; E87.6 ; F41 ; F51 ; H02.2 ; H02.3 ; H10.0 ; H10.2 ; H10.3 ; H10.4 ; H10.8 ; H10.9 ; H35.3 ; I11.0 ; I25.2 ; I48 ; I50 ; I50.0 ; K21.0 ; K29 ; M10.9 ; M15 ; M15.0 ; M16.0 ; M16.1 ; M16.9 ; N18.8 ; N18.9 ; S51 ; S51.0 ; S51.7 ; Z96.1 ; Z96.6 ; T84.0
607	F06.3 ; F06.6 ; I11 ; I11.0
608	D50.9 ; F06.4 ; H25.0 ; H25.1 ; H25.2 ; I11.0 ; I20.8 ; I20.9 ; I25.2 ; I50.0 ; I80.0 ; I80.3 ; K04.5 ; K21 ; K21.0 ; K29.4 ; K29.9 ; M06 ; M35.3 ; N18.8 ; N18.9 ; Z13.9 ; Z95.5 ; Z96.1
609	M17
610	F06.3 ; I20 ; I20.8 ; I49 ; I49.4 ; I50 ; I50.9 ; K29
611	C18.7
612	G47 ; I11 ; I11.0 ; I25 ; I25.8 ; I48 ; I50 ; I50.0 ; I83 ; I83.9 ; K56.5 ; L23 ; Z76.0
613	E11.6 ; E11.7 ; E11.8 ; I11.0 ; I11.9 ; M17 ; M17.0 ; M17.9 ; Z76.0
614	I11 ; I50 ; L02 ; M77 ; M79
615	F06.4 ; I11 ; Z71.0 ; Z71.8
616	C50.9 ; H10 ; H35.3 ; H40.1 ; I11.0 ; I50 ; I67 ; I67.2 ; M15.3 ; M15.9 ; M16 ; M16.7 ; M16.9 ; M17 ; M60.8 ; M79 ; Z96.1
617	D64.8 ; D64.9 ; I10 ; I20 ; I50 ; I67.2 ; J30 ; J30.3 ; K29 ; L25 ; M42 ; M42.1 ; M42.9 ; M48.9 ; M54.1 ; M54.6 ; M75.1 ; M75.8 ; M79.1 ; M80 ; M80.8 ; R52.1 ; R52.2
618	D50 ; D50.9 ; G47 ; H10.8 ; H40.0 ; H40.1 ; I11 ; I11.0 ; I11.9 ; I20 ; I20.8 ; I25.2 ; I50 ; I50.0 ; I63.3 ; I63.5 ; I69 ; I69.3 ; K29 ; K57 ; K57.3 ; M47 ; M48 ; M48.0 ; M99.3 ; N11 ; N11.9 ; N28.1
619	C64 ; D63 ; E11 ; E11.8 ; G45 ; G45.1 ; I11 ; I11.9 ; I20 ; I20.8 ; I25 ; I50 ; I50.0 ; Z76.0
620	D53 ; F01 ; F01.3 ; F03.0 ; I10 ; I11 ; I11.0 ; I26.0 ; I50.0
621	D18.0 ; H35.3 ; H40.1 ; I08.3 ; I10 ; I11.0 ; I11.9 ; I20 ; I20.8 ; I48 ; I50 ; I50.0 ; I71.2 ; K29 ; M17 ; M48.4 ; M81.0 ; N18.8 ; N18.9 ; N39.0 ; S52.5 ; Z96.1
622	F01 ; F01.0 ; F01.9 ; F22 ; F22.8 ; F51 ; G20 ; G25.0 ; I11 ; I80 ; I80.2 ; M15 ; M15.0 ; M15.9 ; M17 ; M17.9 ; M54 ; N30 ; N30.0 ; S42.2 ; S72.4
623	I11 ; I11.0 ; I11.9 ; I20 ; I25 ; I25.2 ; M47.8 ; N30 ; N30.0 ; Z76.0
624	B02 ; C07 ; C44 ; C44.1 ; C44.3 ; C49 ; F06.3 ; F33 ; G45 ; H02.0 ; H02.2 ; H02.5 ; H10.0 ; H10.3 ; H16.2 ; H17.8 ; H18.9 ; H19.1 ; H19.3 ; H25.0 ; H25.1 ; H81 ; I11 ; I11.0 ; I11.9 ; I25 ; I50 ; I67 ; M47 ; Z51.0
625	F41 ; G20 ; H25.0 ; H25.1 ; H40.1 ; H91.1 ; I11 ; I11.0 ; I20.9 ; I25.0 ; I44.2 ; I68 ; I73.9 ; Z01.4 ; Z01.7 ; Z96.1
626	G45 ; G45.0 ; G45.8 ; G47 ; H10 ; H10.4 ; H10.5 ; I11 ; I11.0 ; I20 ; K25 ; K29 ; M16 ; M17 ; M17.5 ; M17.9 ; M42 ; M47
627	B90 ; B90.9 ; G47 ; I11 ; I11.0 ; I20 ; I50 ; I50.0 ; J40 ; J44 ; J44.0 ; J44.1 ; J44.8 ; J96.1 ; N11 ; N18.8
628	G45.8 ; H91.1 ; I10 ; I11.0 ; J90 ; L24.9 ; S06.3 ; S06.6 ; Z96.1
629	F00 ; F00.0 ; F00.1 ; F06.2 ; F06.3 ; F32.0 ; F32.9 ; F33.2 ; F33.3 ; G47.0 ; G62.9 ; H10.0 ; H10.1 ; H10.3 ; H25.0 ; H40 ; H40.1 ; H52.0 ; H52.2 ; H65 ; H65.1 ; I10 ; I25 ; I25.0 ; I70 ; I70.2 ; J01.0 ; K21.0 ; K29 ; K29.1 ; K29.5 ; K80 ; K80.1 ; M15.8 ; M17 ; M17.0 ; M42 ; M42.1 ; M47.8 ; M54.0 ; M54.5 ; M79 ; M79.2 ; R52.2 ; R52.9 ; Z76.0
630	I11 ; I11.0 ; I11.9 ; I20 ; I20.0 ; I20.8 ; I20.9 ; I25.8 ; I67.2 ; I67.9 ; I84 ; K21 ; K21.9 ; K25 ; K25.4 ; K30 ; K59.0 ; K91.8 ; N03 ; N30.2 ; N30.9 ; N39.0 ; R32
631	A46 ; I48 ; I50 ; I70 ; L97
632	F01.0 ; F01.3 ; I11 ; I11.0 ; I11.9 ; I48 ; I49.1 ; I63.5 ; I69.3 ; J04.2 ; M54.8
633	F32 ; F32.1 ; H81.1 ; I10 ; M17
634	F00 ; F00.1 ; F06.7 ; I10 ; I20 ; M25.5
635	I11 ; I11.0 ; I25 ; I48 ; I50 ; I50.0 ; Z76.0
636	D50.8 ; D50.9 ; G47.0 ; H25.0 ; H25.1 ; I10 ; I11.0 ; I11.9 ; I44.1 ; I44.2 ; K29.4 ; K29.5 ; K44.9 ; M80.0 ; Z95.0
637	E11.8 ; H10 ; H10.8 ; I11 ; I11.0 ; I11.9 ; I20.8 ; I25 ; I25.1 ; I25.8 ; I50 ; I50.0 ; I63.5 ; I69.3 ; K21 ; K29 ; K29.3 ; K29.5 ; K59 ; K59.0 ; K59.9 ; L90.0 ; M15 ; M15.8 ; M79.8 ; Z76.0 ; Z96.1
638	D45 ; H01 ; H01.0 ; H01.1 ; H01.8 ; H04.1 ; H81.1 ; I11 ; I11.0 ; I11.9 ; I48 ; I50 ; I50.0 ; I70.2 ; I84 ; K21.9 ; K25.3 ; K25.9 ; K29 ; K29.3 ; K29.5 ; L23 ; L85.1 ; L85.8 ; L91.9 ; M10.4 ; M13.9 ; N39.4 ; N95.2 ; R32 ; Z51.1 ; Z95.8 ; Z96.1
639	H25.0 ; H25.2 ; H35.3 ; I11 ; I11.0 ; I20 ; I48 ; I50 ; J18.8 ; K29 ; M17
640	C44 ; C44.5 ; C44.6 ; G20 ; H25.0 ; H91 ; H91.1 ; I11 ; I11.0 ; I25 ; I63.5 ; Z51.0
641	F06.2 ; F06.3 ; F06.4 ; F45.4 ; H40.1 ; H44.2 ; I25.0 ; M42 ; M54 ; Z96.1
642	H91 ; H91.1 ; H92.0 ; M15 ; M16 ; M17 ; M47 ; M47.8 ; N11 ; Z03 ; Z76.0
643	F06.6 ; F41.2 ; I20 ; I25 ; K29 ; M16 ; M17 ; M17.1 ; M17.2 ; M17.5 ; Z96 ; Z96.1
644	C34 ; C34.1 ; F32 ; H17.1 ; H25.0 ; H25.1 ; H52.0 ; I20 ; I25 ; I25.8 ; I35.0 ; I48 ; I50 ; I50.0 ; J45 ; J45.1 ; J45.8 ; J91 ; J96.1 ; M15 ; M15.8 ; M16 ; M17 ; M17.9 ; M47 ; M51 ; Z96.1
645	H25.0 ; H25.1 ; H34.8 ; H40.0 ; H40.1 ; I10 ; I11.0 ; I11.9 ; L82 ; M50.0 ; S32.1
646	E11 ; E11.3 ; E11.7 ; E11.8 ; E11.9 ; F06.3 ; F41 ; F51 ; G81 ; H26.4 ; H35.3 ; H44.2 ; I11 ; I11.0 ; I11.9 ; I20 ; I48 ; I50.9 ; I61.0 ; I63.5 ; I65.2 ; I69.3 ; K29 ; K29.3 ; K80 ; L23 ; M15 ; M17 ; M17.1 ; M42.1 ; R10 ; R52.1 ; R52.2 ; Z96.1
647	D50 ; D50.0 ; D50.8 ; I11.0 ; I11.9 ; I63.5 ; I69 ; I69.3 ; K29 ; K29.3 ; K29.4 ; M05 ; M05.3 ; M06 ; M06.0
648	I11 ; I11.0 ; M54 ; M80.8 ; S32.5
649	D50 ; D50.0 ; E03 ; E03.4 ; E03.8 ; G44.2 ; H25.0 ; H25.1 ; H35.3 ; I11 ; I11.0 ; I11.9 ; I20 ; I25 ; I25.8 ; I48 ; I50 ; I50.0 ; I50.9 ; M15 ; M15.8 ; M17 ; M17.0 ; M17.1 ; M17.4 ; M17.9 ; M60.8 ; R51 ; Z76.0
650	H91.1 ; I44.0 ; I47.1 ; Z96.6
651	C51.8 ; C51.9 ; F03.0 ; G20 ; H25.1 ; H91.1 ; I10 ; I50 ; I50.0 ; K30 ; R03.0 ; Z96.1
652	I11 ; Z76.0
653	F00 ; F01.2 ; F01.3 ; F03 ; F03.0 ; I10 ; I11.0 ; I25.9 ; I48 ; I50 ; I50.0 ; M17 ; R59.0
654	E78.0 ; E78.1 ; G20 ; G44 ; H25.0 ; H25.1 ; H34.8 ; H40 ; H40.1 ; H40.5 ; H90.3 ; H91.1 ; I11 ; I11.0 ; I20 ; I20.8 ; I25 ; I25.2 ; I26.9 ; I50.0 ; I70.9 ; K25.7 ; K29 ; K29.6 ; M43.8 ; M54 ; M80.0 ; M80.9 ; N30 ; N30.2 ; N30.8 ; R10 ; R52.2 ; Z76.0 ; Z95.1 ; Z96.1
655	F00 ; F00.1 ; G45 ; I67
656	E04.2 ; F41.8 ; I11.9 ; I83.9 ; K14.6 ; K21.0 ; K21.9 ; Z76.0
657	E11 ; E11.4 ; E11.5 ; E11.6 ; E11.7 ; E11.8 ; I11.0 ; I48 ; I50 ; I50.0 ; I65.2 ; J45 ; J45.1 ; J96.1 ; K56.5 ; K56.7 ; K57 ; K57.3 ; M17 ; M17.0 ; Z76.0
658	D38.1 ; H25.1 ; H35.3 ; H40 ; H40.1 ; J96.1 ; Z96.1
659	E78 ; E78.2 ; F01.3 ; F06.3 ; F06.4 ; F32.2 ; F41 ; F51 ; G64 ; I11 ; I11.0 ; I11.9 ; I67.4 ; K29 ; K29.5 ; K30 ; K57 ; K57.3 ; M48 ; M79 ; R52 ; R52.2 ; R53 ; Z50 ; Z76.0 ; T42.4 ; T42.7
660	D50 ; D50.0 ; F32 ; H10.0 ; H10.8 ; H25.0 ; I11 ; I11.0 ; I11.9 ; I20 ; J44 ; J44.0 ; J47 ; J96.1 ; M80 ; M80.0 ; Z76.0
661	D23.2 ; E11.9 ; F43.1 ; G47.0 ; I11.9 ; I48 ; I51.4 ; K21.0 ; K29.7 ; L23.9 ; M60.8 ; M75.0 ; M75.1 ; M75.9
662	C53.0 ; E03 ; E03.8 ; E27 ; E27.1 ; E31.0 ; E89.0 ; F51 ; I11 ; I11.0 ; I20 ; M15 ; M16.0 ; M51.1 ; M54.1 ; M80.8 ; N81.6 ; R52.1
663	C64 ; G20 ; I11 ; I11.0 ; I11.9 ; M17 ; N30 ; N30.2 ; Z03 ; Z03.1 ; Z76.0
664	D30.0 ; D50.8 ; I11 ; I11.0 ; I11.9 ; I20 ; I21.9 ; I49.1 ; I50 ; I50.0 ; J20 ; M17 ; M17.0 ; M75.8 ; N11 ; N83.2 ; Z01.4 ; Z76.0
665	E03 ; E89.0 ; F00.9 ; F03.1 ; M54.5 ; Z76.0
666	A46 ; E04.2 ; E05 ; E05.8 ; E05.9 ; E11 ; E11.8 ; E11.9 ; G20 ; H25.0 ; H25.1 ; H40.1 ; H53.4 ; H91 ; H91.1 ; I11 ; I11.9 ; I25 ; I25.8 ; I49 ; I70 ; M76.6 ; S52.6 ; S52.9 ; Z76.0 ; Z96.1
667	I11 ; I11.9 ; I20 ; M16 ; M16.1 ; M47 ; M47.8 ; M54 ; M80.0 ; M80.9 ; S32.0 ; S32.5 ; Z76.0
668	B37.3 ; D50 ; H25.0 ; H25.1 ; I11 ; I11.0 ; I11.9 ; I20 ; I20.8 ; I25.8 ; I47.1 ; I48 ; I49.4 ; I50 ; I50.0 ; I50.9 ; M17 ; M17.0 ; M17.1 ; M96.8 ; N10 ; N17 ; N17.9 ; N19 ; N39.0 ; Z03 ; Z03.8 ; Z76.0 ; Z96.6 ; Z96.9 ; T84.0 ; T84.5 ; T84.8
669	I11.0 ; I20.8 ; L23.8 ; L25.9 ; M16.0 ; M16.1 ; M48.0 ; M48.8 ; M54.1 ; M54.5 ; M99.3 ; S32.0
670	E78 ; I11 ; I11.0 ; I11.9 ; I49 ; M17 ; M17.0 ; M17.1 ; Z76.0
671	E78 ; E78.9 ; H17 ; H17.8 ; H25.0 ; H25.1 ; I11 ; I11.0 ; I20.0 ; I20.8 ; I20.9 ; I25.2 ; I35.1 ; I50.0 ; K30 ; M16 ; M16.0 ; M16.1 ; M42 ; M54 ; M54.1 ; M54.5 ; M80 ; N18.9 ; Z95.1
672	H25.0 ; H25.1 ; I10 ; M17 ; M19 ; M47 ; M47.2 ; Z96.1
673	G47 ; I11 ; Z76.0
674	G81.1 ; I11 ; I11.0 ; I11.9 ; I25.2 ; I25.8 ; I48 ; I50.0 ; M16.1 ; M16.7 ; S42.2 ; Z76.0
675	G20 ; H25.0 ; H25.1 ; H35.3 ; I11.0 ; I11.9 ; I50 ; I50.0 ; I83 ; I83.1 ; J00 ; L01.0 ; L01.1 ; L82 ; M16.1 ; M17 ; M17.0 ; M17.1 ; Z76.0
676	F00.1 ; H25.1 ; H35.3 ; I11 ; I11.0 ; I25 ; I48 ; I50 ; I50.0 ; K80 ; K80.5 ; L84 ; L97 ; M15 ; M17 ; M17.0 ; M17.1 ; M81 ; M81.0 ; M82.8 ; N31 ; Z76.0 ; Z96.6
677	H43.3 ; H43.8 ; I11 ; I11.0 ; I20 ; J40 ; K21 ; K21.0 ; K21.9 ; K25 ; K62.3 ; K80 ; Z01.4
678	D65 ; D69.4 ; E03 ; E03.1 ; F20.6 ; G25.8 ; G40 ; G40.1 ; G40.3 ; H61 ; H61.2 ; H81 ; H90.0 ; H90.3 ; H90.8 ; H91.1 ; K29 ; K29.3 ; K29.5 ; M16.6 ; M16.9 ; M81 ; M81.5
679	D50 ; E78.0 ; F06 ; F06.3 ; F32 ; F41.9 ; G44 ; H25.0 ; H25.1 ; H81.1 ; I11 ; I11.0 ; I11.9 ; I48 ; I49 ; I49.3 ; I49.8 ; I70.9 ; I80.0 ; I80.3 ; I83 ; I83.1 ; I83.9 ; I87.2 ; K21 ; L23 ; L23.7 ; M15 ; M15.0 ; M42 ; M47.2 ; M79 ; R80
680	E03.8 ; F00.1 ; I50.0 ; L97 ; N30.0 ; N30.1 ; N30.2
681	S32.3 ; S32.4 ; S32.5 ; T91.2
682	I11 ; I11.0 ; J44 ; J44.8 ; J45 ; J96.1 ; K21 ; K29
683	H81 ; H81.3 ; I11.0 ; I11.9 ; M06 ; M06.0 ; M06.9 ; M17 ; M17.0 ; M19.8 ; Z76.0
684	B35.1 ; D50.8 ; D50.9 ; F33 ; G25.8 ; H10.3 ; H52.2 ; H81.3 ; H81.9 ; J04.2 ; K58.0 ; K58.9 ; M06.0 ; M06.4 ; M15.0 ; M15.8 ; M80.0 ; M80.8 ; S30.0 ; Z01.4 ; Z01.6 ; Z24.1
685	B35 ; C53.1 ; C53.8 ; C53.9 ; E11 ; E11.9 ; F41 ; I10 ; J02 ; L03.1 ; M77 ; Z51.1
686	C46.1 ; C49.2 ; C83.3 ; D21.2 ; D21.9 ; H10.8 ; H52.1 ; H52.4 ; I10 ; I82 ; I87.2 ; M17 ; M17.0 ; M17.1 ; M17.9 ; M23 ; M23.2 ; M41 ; M51.2 ; M54 ; M54.5 ; M71.2 ; M76.3 ; M81 ; Z01.4 ; Z01.6 ; Z03.8 ; Z51.1
687	F20.0 ; H52.0 ; H52.4
688	I49.9 ; S72.3
689	C61 ; H81 ; I10 ; J45 ; K40.9 ; L27.1
690	I50 ; I70 ; M19 ; N39.9
691	B35.1 ; B35.3 ; H25.0 ; H40.1 ; H40.3 ; H40.9 ; H52.2 ; H90.3 ; I10 ; I11.0 ; I20 ; I20.0 ; I25 ; I25.0 ; I25.1 ; I25.9 ; I50.0 ; I50.9 ; I67.2 ; I70.0 ; I70.2 ; I83.2 ; J42 ; J43 ; J43.9 ; L23.3 ; L30.2 ; L30.3 ; L97 ; N18.9 ; S01.0 ; Z96.1
692	B36.8 ; D51 ; D51.0 ; E11 ; E11.2 ; E11.4 ; E11.7 ; G20 ; G25.0 ; H25.0 ; H25.1 ; I10 ; I11.0 ; I11.9 ; Z71.8
693	E11 ; H35.3 ; I11 ; I11.0 ; I20 ; I48 ; Z96.1
694	C18.5 ; C18.7 ; C64 ; D63.8 ; G47 ; H25.0 ; H25.1 ; H25.8 ; H35.3 ; H35.4 ; H40.0 ; H40.1 ; H90.3 ; I10 ; I11 ; I11.0 ; I11.9 ; I13.2 ; I25.1 ; I25.2 ; I49 ; I49.4 ; I49.8 ; I50.1 ; J44 ; J44.0 ; J44.1 ; J44.8 ; J45 ; J45.8 ; J96.1 ; K29.9 ; K43.9 ; K80.1 ; K80.2 ; K80.8 ; K86.8 ; M48.0 ; N11.0 ; N11.8 ; N11.9 ; N18.0 ; N18.8 ; N18.9 ; N28.1 ; N28.8 ; N40 ; S52 ; S52.0 ; S52.1 ; Z90.5 ; Z96.1
695	H27.0 ; H27.1 ; H35.3 ; H40 ; H40.1 ; H90 ; H90.3 ; I11 ; I11.9 ; I20 ; I20.1 ; I21.0 ; I25.2 ; I25.9 ; I67 ; J02 ; L02.4 ; L23 ; M86.1 ; Z96.1
696	C44.3 ; C44.8 ; E04.2 ; I25 ; I25.0 ; I25.9 ; I48 ; I49.5 ; I50 ; I50.0 ; I50.1 ; I50.9 ; K21 ; K30 ; K86.1
697	H10 ; H10.3 ; H25.0 ; H25.1 ; I10 ; I11.0 ; I20 ; I49.0 ; I49.5 ; I50 ; I50.9 ; I67.2 ; I70 ; M19 ; M47 ; Z76.0
698	I11 ; L30 ; N40 ; Z02.7
699	D50 ; D51.8 ; D51.9 ; G47 ; H25.0 ; H40 ; H40.0 ; H40.1 ; H52.2 ; H52.4 ; I25 ; I25.0 ; I25.9 ; I50 ; I50.9 ; I70.2 ; K21 ; K21.9 ; N40 ; Z96.1
700	D48.5 ; G20 ; K80.0
701	N40 ; R33
702	C15 ; C18 ; D51 ; G47 ; G47.0 ; I11.0 ; I49.4 ; I65.2 ; I70.2 ; I70.9 ; K21
703	F32 ; I11.0 ; I35.0 ; I50 ; I50.0 ; I50.9 ; I69.3 ; J18.9
704	F01.9 ; F41 ; G45.1 ; H60.5 ; H61.2 ; H90.3 ; H90.5 ; I11 ; I11.0 ; I11.9 ; I25.9 ; I50 ; I50.9 ; I67.2 ; I69.3 ; K04.4 ; K40.9 ; M15 ; M15.9 ; M54.5 ; M80 ; M80.9 ; R42 ; S20.0 ; S20.2
705	I10 ; I11.0 ; I50.0 ; J44 ; J44.0 ; J44.1 ; J44.8 ; J44.9 ; J93.8 ; J96.0 ; J96.1 ; L08.8 ; M79.8 ; N41.1 ; S06.6 ; Z48.0 ; Z48.9 ; Z76.0
706	H25.1 ; H40.1 ; I11.0 ; I11.9 ; K59.0 ; N40
707	B35.1 ; B35.3 ; C44.5 ; D18.0 ; D48.5 ; E53.8 ; G62.9 ; H61.2 ; H81 ; I11 ; I11.0 ; I48 ; L71.8 ; L82 ; M47 ; M47.8 ; M81 ; M81.8
708	H40 ; H61.2 ; K10.2 ; K10.3 ; K30 ; M15 ; Z03.8
709	F51 ; H25.0 ; H25.1 ; H35.3 ; H40.1 ; H52.2 ; H90.3 ; I10 ; I49.5 ; I70 ; L30.9 ; M79.2 ; N40 ; Z23.5 ; Z23.6 ; Z95.0 ; Z96.1
710	C18 ; C61 ; D51 ; F51 ; G47 ; G56.0 ; H10.2 ; H25.0 ; H90.3 ; I10 ; I70 ; I70.2 ; K21 ; K26 ; K59 ; K59.1 ; K80 ; K80.1 ; N30 ; N30.0 ; N40
711	C67 ; C67.2 ; C82.9 ; F48 ; G46.0 ; G47 ; G47.0 ; G81.1 ; H66.1 ; H66.3 ; H90.3 ; H90.6 ; I11.0 ; I11.9 ; I20.8 ; I25.0 ; I25.9 ; I50 ; I63.3 ; I63.5 ; I69 ; I69.3 ; I70 ; I70.8 ; L24 ; M16 ; M16.0 ; R13 ; R32 ; R47.1 ; Z76.0 ; Z85.5
712	E11 ; E11.8 ; I11 ; I48 ; I50.0 ; M17 ; M17.0 ; M17.1 ; N17.9
713	H25.1 ; H40.1 ; S52.5
714	C61 ; H17.1 ; H25.0 ; H40.1 ; H44.2 ; I10 ; I11.0 ; I25.2 ; I50.0 ; I70 ; M19 ; N40 ; Z01.3 ; Z95.5
715	E11 ; E11.4 ; E11.7 ; E11.8 ; G63.2 ; I11 ; I11.0 ; I50 ; I50.0 ; I50.1 ; I50.9 ; K21 ; K21.9 ; N40 ; Z71.3 ; Z71.8
716	G47 ; I11 ; I11.0 ; I48 ; I50 ; Z76.0
717	F01.3 ; F06.3 ; F28 ; F28.0 ; H28 ; H28.2 ; I70 ; I70.2 ; M10 ; M10.9 ; N40 ; R32
718	C34 ; C34.3 ; F01 ; G47 ; I10 ; I11 ; I11.0 ; I20 ; J44.8 ; J45 ; K20 ; N40
719	F01 ; F01.3 ; F01.9 ; H25.0 ; H25.1 ; H40.1 ; I10 ; I11 ; I11.0 ; I20 ; I20.8 ; I50 ; I50.9 ; J06
720	F51 ; I10 ; I50
721	G47 ; H25.0 ; H25.1 ; H40.1 ; H52.1 ; H52.2 ; H52.4 ; H54.0 ; H54.1 ; H54.4 ; H90.3 ; I11 ; I11.0 ; I11.9 ; I20 ; I49 ; I49.5 ; I69.3 ; I70 ; I70.2 ; N40 ; Z96.1
722	D51 ; D51.8 ; E78 ; F51 ; G45.0 ; H25.0 ; H25.1 ; H35.3 ; H52.2 ; H52.4 ; I11 ; I11.0 ; I50 ; I50.9 ; I63.5 ; I70 ; N30 ; N30.1 ; N40 ; S92.3 ; Z96.1
723	E11 ; G47 ; H10.2 ; H25.0 ; H35.0 ; H35.3 ; H52.2 ; H52.4 ; I11.0 ; I11.9 ; I49.4 ; I50.1 ; N40 ; Z25.1 ; Z76.0
724	E11 ; E11.0 ; F33 ; F33.1 ; F51 ; G47 ; I10 ; I20 ; I20.0 ; I50 ; M16 ; Z76.0
725	C61 ; E78 ; G47 ; H40.1 ; I10 ; I11.9 ; I20 ; I67.2 ; I70.2 ; M10 ; N30 ; N40
726	H25.0 ; I10 ; I25 ; I44.2 ; Z76.0 ; Z96.1
727	H25.0 ; H25.1 ; Z96.1
728	H90.3 ; I25 ; J30 ; J30.4 ; M17 ; M72.0
729	C61 ; I67.2 ; K40.3 ; K40.9 ; M17 ; N31 ; N31.0 ; N39.0 ; N39.4 ; N40
730	I11 ; I11.9
731	G56 ; G56.0 ; G56.2 ; I10 ; I11 ; I11.0 ; I20 ; I49 ; I49.3 ; I50 ; I50.0 ; K25 ; K25.4 ; M47 ; M54.5
732	H25.1 ; H35.3 ; I06.2 ; I06.8 ; I50.9 ; I70 ; I70.2 ; L02 ; L02.2 ; L02.8 ; M17.9 ; N30.2 ; N35.0 ; N35.8 ; N40 ; Z76.0 ; Z93.5 ; Z95.2
733	C61 ; C64 ; D12.8 ; H25.0 ; H25.1 ; I11 ; I11.9 ; I50 ; Z96.1
734	C61 ; D50 ; E78 ; F06.4 ; F51 ; H40.1 ; H81 ; H81.1 ; H90.6 ; I25 ; I25.9 ; I49 ; N39.0 ; N39.8 ; N40 ; R33 ; Z76.0
735	C44.3 ; C44.4 ; C61 ; D32.0 ; D32.9 ; D45 ; E78 ; H25.0 ; H25.1 ; H35.3 ; H43.3 ; I11.0 ; I20 ; I20.8 ; I49.4 ; I70.2 ; K21.9 ; L30 ; Z25.1 ; Z51.1 ; Z96.1
736	G30.1 ; H25.0 ; H25.1 ; H52.2 ; I25.1 ; I70.2 ; Z96.1
737	B90.9 ; F51 ; G47 ; G47.8 ; G56.0 ; H26.4 ; H60.8 ; H66.1 ; H90.6 ; I11 ; I11.0 ; I11.9 ; I20 ; I20.8 ; I25.0 ; I25.1 ; I49 ; I49.5 ; I50 ; I50.0 ; I50.9 ; I70 ; I70.2 ; J44.0 ; J44.8 ; J45 ; J45.9 ; J96.1 ; K21 ; K21.9 ; K57 ; K57.9 ; K80.1 ; K80.2 ; M54.1 ; N48.4 ; R13 ; Z48.0 ; Z95.0 ; Z95.5 ; Z96.1
738	H90.0 ; I11 ; I49.5 ; R51
739	C16 ; C16.9 ; D07.5 ; D64.9 ; G20 ; I11.0 ; I11.9 ; I48 ; I50.0 ; J18.0 ; J18.9 ; K04.4 ; K04.5 ; K05.2 ; Z76.0
740	F00.1 ; F01 ; G47 ; N40
741	S82.6
742	E78 ; E78.9 ; F51 ; H25.1 ; H40.1 ; H40.4 ; I10 ; I11 ; I11.0 ; I11.9 ; I20 ; I20.0 ; I20.8 ; I21 ; I21.9 ; I25 ; I25.0 ; I25.2 ; I25.9 ; I50 ; I50.0 ; I50.1 ; I50.9 ; I63.9 ; I69.3 ; I69.4 ; K21 ; K21.9 ; K22.0 ; K22.2 ; K22.5 ; K29 ; K29.7 ; K80.2 ; L12.0 ; N40 ; R55 ; Z95.1 ; Z95.5
743	B90.9 ; I11.0 ; I11.9 ; I48 ; I49.8 ; I50 ; I50.0 ; I50.9 ; I70.2 ; K57.3 ; M80.8
744	H52.2 ; H52.4 ; I10 ; I20 ; M16 ; M48.0 ; N23 ; N40 ; Z01.3
745	C44.3 ; C61 ; E11 ; E11.8 ; E11.9 ; G20 ; G81 ; H25.1 ; H25.2 ; H61.2 ; I11 ; I11.0 ; I11.9 ; I50 ; I63 ; I63.5 ; L89 ; N12 ; R32 ; Z71.3 ; Z71.8 ; Z76.0 ; Z96.1
746	B35.1 ; B90.9 ; C61 ; H81 ; H90.3 ; I11 ; I11.0 ; I20 ; I25 ; I25.0 ; I25.1 ; I34.0 ; I50.9 ; I70 ; I70.0 ; I70.2 ; J15.9 ; M54 ; N40 ; R04.0
747	C61 ; D50 ; F51 ; H10 ; H10.2 ; H25 ; H25.0 ; H35.0 ; H35.3 ; H40 ; H40.0 ; H40.1 ; H52.2 ; H90 ; H90.3 ; I10 ; I25 ; I48 ; I50 ; I50.9 ; J41 ; J41.8 ; K25 ; K25.4 ; K29 ; M15
748	I10 ; I70.2 ; J20 ; J44.8 ; J45 ; J45.8 ; M19.9 ; M25.5 ; M75.1 ; M75.8 ; M75.9 ; S40.0 ; S61.7
749	F29 ; H10 ; H10.2 ; H10.3 ; H25.0 ; H25.1 ; H52.0 ; H52.2 ; H52.4 ; H81 ; H90.3 ; I10 ; I20 ; I20.8 ; I25.8 ; I34.0 ; I35.1 ; I36.1 ; I48 ; I50 ; I50.0 ; I69.3 ; I70 ; M79.1 ; N31 ; N39.0 ; N40 ; Z96.1
750	C18.3 ; C18.9 ; C20 ; G50.0 ; I70 ; M16 ; M16.0 ; M54 ; M54.1 ; M54.5 ; Z51.0 ; Z51.1
751	G47 ; H25 ; H25.0 ; H25.1 ; I11.0 ; I25 ; I67 ; J06.9 ; J18 ; J18.9 ; J20 ; N40 ; R33 ; Z93.5 ; Z96.1
752	F41 ; F51 ; G25.0
753	H25 ; H25.0 ; H25.1 ; I11.9 ; I20.0 ; I20.8 ; K26 ; M16 ; M16.1 ; Z95.5 ; Z96.1
754	D50 ; D50.9 ; H25.0 ; H52.2 ; I10 ; L30.9 ; L60.0 ; L60.8 ; L85.3 ; M79 ; N40 ; N48 ; N48.2 ; R04.0 ; Z03
755	F00 ; F00.1 ; G30.0 ; G30.1 ; G44 ; G44.2 ; H59 ; H90 ; J94.8 ; S01.0
756	D50 ; D50.8 ; D50.9 ; F01 ; G20 ; H25.0 ; H25.1 ; H40 ; H40.1 ; H52.2 ; I10 ; I11 ; I11.0 ; I11.9 ; I20 ; I20.8 ; I25 ; I25.2 ; I44.0 ; I44.1 ; I49 ; I49.5 ; I50 ; I50.0 ; I50.9 ; J31.0 ; K30 ; M17 ; M17.0 ; M75 ; M75.1 ; M75.9 ; N40 ; R42 ; S42.0 ; Z95.0 ; Z96.1
757	D32.0 ; F51 ; G40 ; G40.2 ; G40.9 ; H05.2 ; H35.3 ; H40 ; H40.1 ; H60.3 ; H61.2 ; H90.3 ; H90.6 ; H91 ; H91.8 ; H95.1 ; I11 ; I11.0 ; I11.9 ; I48 ; Z51.0 ; Z51.1 ; Z96.1
758	C61 ; D51 ; I11.9 ; I20 ; I50 ; J45.8 ; R33
759	Z24.1
760	B35.1 ; B35.3 ; C61 ; G25.0 ; H65.0 ; H65.1 ; H66 ; H66.3 ; H70.1 ; H90.3 ; H90.8 ; M79.2 ; R06.0 ; R06.8 ; R33 ; S00.1
761	D50 ; D51 ; D51.8 ; E55 ; H04.5 ; H40.1 ; H52.1 ; H52.2 ; N40 ; Z03.8 ; Z96.1
762	E03.9 ; E89.0 ; H61.2 ; I11 ; I11.0 ; I11.9 ; I25 ; I61.0 ; I69.1 ; I69.3 ; J15.8 ; J15.9 ; J18 ; J18.9 ; J44.8 ; N40 ; R33 ; S42.2 ; Z20.1
763	G82.4 ; G93.4 ; I25.9 ; I50.9 ; I67.2 ; I67.8 ; I69.3 ; I70 ; I70.9 ; K58.0 ; N30 ; N40
764	D50 ; G47 ; H10 ; H10.3 ; I11 ; I11.0 ; I11.9 ; I20 ; I20.8 ; I25.0 ; I25.1 ; I48 ; I50.0 ; I69.1 ; I69.4 ; J17.0 ; J42 ; J44.9 ; J96.1 ; K21 ; M10 ; M15 ; M16 ; M16.0 ; M16.1 ; M17 ; M19 ; N18.8 ; N18.9 ; S40.0 ; Z96.1 ; Z96.6
765	L02 ; L02.4 ; M05.8
766	I25.0 ; I26 ; I26.9 ; I48 ; I50.0 ; I71.4 ; J44 ; J44.1 ; K91.1 ; L23 ; M54.8 ; Z03 ; Z03.1 ; Z03.5
767	G25 ; G25.0 ; H61.2 ; I10 ; I11 ; I11.0 ; I11.9 ; I67.3 ; I67.9
768	B02 ; B02.2 ; E11 ; H25.0 ; H25.1 ; H35.3 ; H40.1 ; H81 ; H81.3 ; H90.2 ; H90.3 ; I11 ; I11.0 ; I20 ; S70.0 ; Z76.0
769	C61 ; I11 ; I20 ; I25.1 ; I25.2 ; I70.2 ; K21
770	C41.3 ; C64 ; C65 ; D38.1 ; I11 ; I11.9 ; K80 ; K80.2 ; Z76.0
771	C03.1 ; J44 ; S52.6
772	C16.2 ; D51 ; D51.0 ; H52.2 ; H52.4 ; I70 ; J18.0 ; J18.8 ; J47 ; L02 ; L02.2 ; N40 ; R42 ; Z02.4
773	C61 ; I11 ; I70.2 ; J06 ; J20 ; M79.1 ; N40
774	C34.3 ; C64 ; F41.2 ; F51 ; G47 ; G47.0 ; H25.0 ; H25.1 ; H40.1 ; H90.3 ; H93.1 ; I10 ; I11.0 ; I11.9 ; I20 ; I20.8 ; I49.4 ; K11.2 ; K11.5 ; K21 ; K21.9 ; K56.5 ; K56.7 ; K59.0 ; M15 ; M15.0 ; M47.8 ; M48.0 ; M50.0 ; M50.2 ; M79.1 ; N40 ; R13 ; Z96.1
775	H90.3 ; H90.4 ; I10 ; I83.1 ; I83.2 ; L08.8 ; L30.3 ; L30.8 ; L97 ; M17 ; M17.0 ; M17.3 ; M17.5 ; N40
776	F32 ; G47 ; G56 ; G56.0 ; H81 ; I11 ; I11.0 ; I11.9 ; I20 ; I20.0 ; I25.2 ; K21.9 ; M17 ; M17.1 ; Z95.5 ; Z96.6
777	C18 ; C18.0 ; C18.6 ; F34 ; I11 ; I11.0 ; I20 ; I25.2 ; I61.0 ; I61.5 ; N43 ; N43.0 ; N43.2
778	D50.9 ; F06.3 ; F60.9 ; I11.0 ; I20.8 ; K25.7 ; L40.9
779	B90.9 ; C61 ; I25 ; I25.8 ; I25.9 ; I48 ; I50 ; I50.1 ; I50.9 ; J44 ; J44.8
780	J45.8
781	E11 ; E11.8 ; E11.9 ; G30.1 ; H35.3 ; I11 ; K40.9 ; L60.0 ; S42.2 ; Z76.0 ; Z96.1
782	H25.0 ; H25.1 ; H52.2 ; I11.0 ; I11.9 ; I48 ; I50 ; I50.9 ; I69.3 ; K29.4
783	F02.8 ; I20.9 ; M54 ; M54.5 ; Z01.3
784	C61 ; E89.0 ; H66 ; H66.0 ; H66.1 ; H66.3 ; I11 ; I11.0 ; I13.2 ; I20.8 ; I20.9 ; I25.2 ; L21.8 ; M54 ; N18.8
785	F01.0 ; F43.2 ; I10 ; I11 ; I11.0 ; I11.9 ; I20 ; I21 ; I25 ; I25.2 ; I25.9 ; I50 ; I50.9 ; I63 ; I63.5 ; I65.2 ; I69 ; I69.3 ; I69.4 ; I70 ; I70.8 ; I70.9
786	I11 ; I11.0 ; I69.3 ; M17
787	I11 ; I11.9 ; I20 ; I20.8 ; J20 ; M15
788	C34.3 ; C61 ; G47 ; H25.0 ; H25.1 ; H43.3 ; H52.1 ; H52.2 ; I11 ; I11.0 ; I11.9 ; I20 ; I20.8 ; I50 ; J18 ; J18.1 ; J40 ; J44.8 ; J44.9 ; M25.5 ; Z02.4 ; Z02.7 ; Z76.0 ; Z96.1
789	H25.0 ; I11 ; I25 ; I25.2 ; I50
790	E11 ; E11.0 ; E11.3 ; E11.7 ; E11.8 ; E11.9 ; H25.0 ; H25.1 ; H36.0 ; I10 ; I11 ; I11.0 ; I11.9 ; I20 ; I20.0 ; I20.8 ; I50 ; I50.0 ; M47 ; M54 ; Z71.3 ; Z71.8 ; Z96.1
791	E87.5 ; F01.9 ; F06.3 ; F32 ; F32.8 ; H35.3 ; I25.2 ; I25.5 ; I48 ; I50 ; I50.0 ; I50.1 ; I50.9 ; I70.2 ; I70.9 ; L89 ; Z89 ; Z89.5 ; Z89.7 ; Z95.0 ; Z95.1
792	C64 ; C91.1 ; J06 ; K40.9
793	B90.9 ; G54 ; I10 ; I11 ; I25 ; I49 ; J06 ; J06.9 ; J47 ; M17 ; M17.1 ; N21.0 ; N30.0 ; N40
794	F06.7 ; H02.1 ; I06.2 ; I11.0 ; I11.9 ; I25.2 ; I35.2 ; I47.2 ; I50.0 ; I50.9 ; I70.2 ; I82.8 ; I82.9 ; J18 ; J18.9 ; J44.8 ; N18.9 ; Z95.0
795	D13 ; E11 ; E11.9 ; G63.2 ; H52.2 ; H52.4 ; I10 ; I25.1 ; I50.0 ; I69.3 ; J18.8 ; K21.0 ; K21.9 ; M15.0 ; M15.8 ; M17 ; M17.1 ; M47 ; M47.2 ; M48.0 ; M51.1 ; M54.1 ; N28.1 ; N31.8 ; N40 ; Z03 ; Z03.1
796	E78 ; E78.0 ; G47 ; G47.0 ; H25.0 ; H40.0 ; H40.1 ; H90 ; H90.3 ; I11 ; I11.0 ; I11.9 ; I20 ; I20.8 ; I25 ; I25.0 ; I25.1 ; I25.2 ; I25.9 ; I48 ; I49 ; I49.5 ; I50 ; I50.0 ; K59.0 ; M17 ; M47 ; M47.8 ; Z76 ; Z76.0 ; Z95.0 ; Z95.5
797	B35.1 ; G47.3 ; H40.1 ; I11.9 ; I70.2 ; I83.0 ; I83.1 ; I87.2 ; L23 ; L23.3 ; L23.8 ; L30.2 ; L30.3 ; L30.9 ; L97 ; N40 ; Z76.0
798	E03.8 ; E06.3 ; I10 ; M15.8 ; M17.0 ; M17.1 ; M17.9 ; M19 ; M19.0 ; M75.0
799	G47 ; I11.9 ; I70.2 ; K40.9 ; K46 ; R03.0 ; Z95.8
800	H25.0 ; H35.3 ; I20 ; I25 ; I50 ; M17 ; M51.1
801	C61 ; E11 ; E11.7 ; E11.9 ; G40.1 ; H35.0 ; H35.3 ; I11 ; I11.0 ; I20 ; I48 ; I49 ; I49.0 ; I50 ; I50.0 ; I50.1 ; I63.4 ; I63.5 ; I70.2 ; M47.2 ; N11.1 ; N18.8 ; N20.0 ; N20.1 ; N30.2 ; N30.8 ; N40
802	E11 ; E11.7 ; F01.3 ; H25.0 ; H25.1 ; H25.2 ; H36.0 ; I11 ; I11.9 ; I63.5 ; I84.1 ; I84.4 ; Z96.1
803	B35.1 ; B35.3 ; H25.0 ; H25.1 ; H40.1 ; H40.8 ; I10 ; I20 ; J44 ; J44.8 ; J45 ; J96 ; J96.1 ; K25 ; K25.7 ; K26 ; L01.1 ; Z96.1
804	B07 ; B35.1 ; C34.1 ; D38.1 ; D64.8 ; E78 ; E78.0 ; I10 ; I11 ; I11.0 ; I11.9 ; I25.2 ; I26.9 ; I48 ; I49.8 ; I49.9 ; I63.3 ; J44.9 ; J91 ; K29.7 ; K85 ; K86.1 ; K86.2 ; L82 ; N39.0 ; N40 ; R10.0 ; R10.1 ; R10.4 ; Z48.0 ; Z48.9 ; Z51.1
805	F02.8 ; F10.2 ; G40 ; G40.5
806	M17 ; M17.0
807	H25 ; H25.0 ; H25.1 ; H81.1 ; I11.0 ; I11.9 ; I48 ; I50.0 ; I50.9 ; I69.3 ; K20 ; K26.4
808	E05.1 ; F10.7
809	F00 ; F00.0 ; F33.0 ; F48.8 ; H25.0 ; H25.1 ; H52.1 ; H52.2 ; I25.2 ; I47.1 ; Z96.1
810	H18.1 ; H25.0 ; H25.1 ; H26.4 ; H35.3 ; S05.0 ; Z94.7 ; Z96.1
811	I69 ; I69.3
812	E05.8 ; I06.0 ; I25.8 ; I49 ; I49.1 ; I49.3 ; I49.4 ; I50.0 ; I71.2 ; N40 ; Q23.0 ; Z25.1
813	G40.2 ; G46.0 ; G81.1 ; I11.0 ; I11.9 ; I25.8 ; I25.9 ; I48 ; I50.0 ; I63.4 ; I63.5 ; I69.3 ; M10.0 ; R47.0 ; R47.1 ; Z24.1
814	C16 ; C16.8 ; C20 ; F51 ; H21.4 ; H25.0 ; H25.1 ; H35.0 ; H35.3 ; H40.1 ; H52.0 ; H52.1 ; H52.2 ; H52.4 ; H81 ; I10 ; I11.9 ; I50 ; K21 ; K25.4 ; Z02.4 ; Z02.7 ; Z51.0 ; Z51.1 ; Z96.1
815	A46 ; C61 ; F10.1 ; F10.2 ; F10.3 ; F10.4 ; F32 ; I70 ; L30 ; M10 ; M10.9 ; M16 ; M16.0 ; M16.1 ; M16.6 ; M17 ; M47 ; M47.2 ; M47.8 ; M54 ; M54.0 ; M54.5 ; M80
816	D51 ; D51.9 ; E11 ; E11.9
817	F10.2 ; G20 ; I25.9 ; I50.9 ; I69.3 ; J31.0 ; J33.0 ; J33.8 ; J44.8 ; J45 ; J45.8 ; N40
818	G47 ; I11 ; I11.9 ; K21.9 ; K40 ; K40.9
819	E11 ; E11.2 ; E11.5 ; E11.8 ; G47 ; I70 ; I70.2 ; I70.9 ; I84 ; M15 ; M79
820	F07.2 ; F10.0 ; F10.2 ; F32.1 ; G47 ; I11 ; I11.9 ; I50 ; J41.0 ; J41.8 ; M19 ; M19.0 ; S01.0 ; S01.8 ; S12.1 ; S22.3 ; S42.0
821	C20 ; I11.0 ; I69.3 ; I69.4 ; I84 ; I84.9 ; K43.9 ; K56.6 ; K56.7 ; K61.1 ; K65.0 ; K92.2 ; M10 ; M10.9 ; Z48.0 ; Z48.8 ; Z51.0 ; Z95.2
822	C16 ; C16.2 ; E53.8 ; F34 ; F41 ; G47 ; G56 ; G56.0 ; I10 ; I11 ; I11.9 ; I20 ; I20.0 ; I20.9 ; I42 ; I49 ; I49.0 ; N40 ; R07.4 ; R31 ; R33 ; Z43.6
823	G35 ; N30 ; N30.0 ; N30.2 ; N40 ; Z93.5
824	E11 ; E11.8 ; I11 ; I25 ; I25.8 ; I42 ; I42.0 ; I47 ; I48 ; I49.4 ; I50 ; I50.0 ; I50.9 ; I85.9 ; J44 ; J44.0 ; J44.8 ; J44.9 ; J45 ; J45.8 ; K26.3 ; K29 ; K29.1 ; K29.8 ; K44.9 ; K76.9
825	H25.1 ; H25.2 ; H52.1 ; H52.2 ; I11.0 ; I11.9 ; I20 ; I20.8 ; I25.0 ; I25.2 ; I49 ; I49.3 ; I49.4 ; I63.5 ; I63.9 ; I69.3 ; I70.2 ; I70.9 ; L24.4 ; L24.9 ; M75.0 ; M75.8 ; M75.9 ; Z48.0 ; Z76.0 ; Z95.1 ; Z96.1
826	J44.8 ; J69.0 ; J96.0 ; L89 ; N40 ; S06.3 ; T79.6
827	A15.0 ; A15.1 ; D50 ; D50.9 ; I48
828	F10.2 ; F10.7
829	B35.1 ; B35.3 ; H10.2 ; H10.3 ; H25 ; H25.0 ; H25.1 ; H26.4 ; H40.1 ; I10 ; I11.0 ; I11.9 ; I70.2 ; M17 ; M17.0 ; M17.1 ; N30 ; N30.9 ; N40 ; Z96.1
830	G47 ; G81.1 ; I06.0 ; I06.2 ; I11 ; I11.9 ; I20 ; I25.1 ; I25.2 ; I50 ; I63 ; I63.5 ; I69.3 ; I70.2 ; J44 ; J44.8 ; K04.4
831	H25 ; H25.0 ; H25.1 ; H26.4 ; H35.3 ; H52.2 ; H52.4 ; M17.0 ; Z96.1
832	F03 ; F03.1 ; H90.3 ; H91 ; I70 ; I70.2 ; M16
833	I11 ; I25.2 ; M10
834	B35.3 ; C25 ; C25.1 ; D63.0 ; E11 ; G47 ; I11 ; I11.0 ; I11.9 ; I20 ; I20.8 ; I20.9 ; I25 ; I25.2 ; I50 ; I67 ; I70.2 ; I77.6 ; K25 ; K25.3 ; K25.7 ; K29 ; L40 ; L40.0 ; M15 ; N40 ; Z02.4 ; Z02.7 ; Z51.1 ; Z95.5
835	I11
836	A15.0 ; B90 ; B90.9 ; H25.0 ; H25.1 ; H52.1 ; J44.0 ; N40 ; S80.0
837	A46 ; D33 ; D33.9 ; F02.8 ; G40 ; G40.0 ; G40.3 ; G40.9 ; I11.0 ; I50 ; I50.0 ; I50.9 ; I80 ; I80.0 ; K85
838	F32 ; F32.1 ; I20 ; I20.8 ; I20.9 ; I25 ; I25.9 ; I48 ; I49 ; I69.3 ; I69.4 ; K30 ; N28.1 ; N40 ; Z02.7
839	E04.1 ; E04.2 ; E89.0 ; F33.1 ; G24.5 ; G47 ; G47.0 ; I11.0 ; I11.9 ; I20.1 ; I20.8 ; I49.1 ; I49.3 ; I49.4 ; I49.5 ; I50 ; I65.2 ; M15.8 ; M47 ; M47.8 ; M79.1 ; N40 ; Z95.0
840	G62.1 ; I11.0 ; I11.9 ; I25 ; I25.0 ; I48 ; I50 ; I50.0 ; I70.2 ; M17.0
841	G31.2 ; G62.1 ; K70 ; K70.9
842	F07.2 ; H10.2 ; H10.8 ; H11.3 ; H25.0 ; L30 ; L72.1 ; M17 ; M17.9 ; N40
843	F06.3 ; F10.2 ; F10.7 ; F32 ; F32.3 ; F33 ; F33.1 ; G31.2 ; G40 ; G40.2 ; G40.3 ; G44 ; G44.2 ; G47 ; H81 ; H81.9 ; I11.9 ; I25 ; I25.0 ; I25.8 ; J18.0 ; J18.9 ; J42 ; J47 ; K29.4 ; K30 ; K86 ; K86.0 ; K86.8 ; N40 ; Z02.7
844	H25.1 ; H52.2 ; H52.4 ; I11.9 ; N40 ; Z76.0 ; Z96.1
845	C34.1 ; I70.2 ; J44 ; J44.8 ; J44.9 ; J84 ; J84.1 ; J84.9 ; K25 ; K25.9 ; K29 ; K29.4 ; S43.0 ; S62.2 ; S62.3 ; Z03.8 ; Z51.0 ; Z51.1 ; T92.5
846	C16 ; C16.0 ; Z76.0
847	J44 ; J45
848	I80.0 ; I80.2
849	J37.0 ; J44 ; J44.8 ; S42.2
850	C61 ; E55 ; I11 ; I11.9 ; L24 ; M17 ; M17.0 ; M17.1 ; N40 ; R45.1 ; Z51.0
851	G62.1 ; G62.9 ; H52.0 ; H52.4 ; S22.4 ; S70.0 ; S70.1
852	D16.2 ; E78.0 ; I10 ; R73
853	F33.0 ; F33.2 ; F51 ; G11.1 ; G11.3 ; G40.2 ; G47 ; H61.2 ; M17 ; S52.4 ; S52.5
854	I10 ; J44 ; J44.1 ; J44.8 ; M16 ; M19
855	F20.0 ; Z02.4 ; Z02.7
856	B35.1 ; B35.3 ; I11 ; I11.0 ; I20 ; I20.0 ; I20.8 ; I25.2 ; I25.9 ; K26 ; K26.3
857	G47 ; I11 ; I11.0 ; I20 ; I20.8 ; I48 ; I50 ; I50.0 ; M15 ; M16 ; M17 ; M19 ; M25.5 ; M77.3 ; Z76.0
858	C16.3 ; C16.8 ; D51 ; F41 ; G47 ; K56.7 ; L40 ; L40.0 ; Z23.5 ; Z23.6
859	I11.9 ; I63.5 ; Z76.0
860	F32.0 ; G20
861	I11 ; I11.9 ; I65.2 ; M81.8 ; Z76.0
862	L23 ; S01.1 ; T92.1
863	M17 ; M54 ; S02.2
864	F10.0 ; F10.1 ; F10.2 ; F10.7 ; G40 ; G40.3 ; J44 ; J44.8 ; K21.9 ; K29 ; K70 ; K70.0 ; K86.0 ; N31 ; S42.2
865	F10 ; F10.2
866	B90.9 ; J44.8 ; S58.1
867	G31.2 ; G56.0 ; G62.1 ; G62.9 ; H52.0 ; K21.0 ; K26 ; K26.0 ; K26.3 ; K70 ; M15.0 ; M17 ; M17.0 ; Q60.3
868	A08.4 ; D29.1 ; F32 ; I11.0 ; I11.9 ; I20.0 ; I20.8 ; I25.2 ; K22.6 ; M47 ; N17.8 ; N39.0 ; S22.2 ; Z95.5
869	E10.7 ; I10
870	J44.8 ; J44.9 ; K70.9 ; L02 ; L02.4 ; S22.4
871	G62.1 ; I10 ; I83 ; L72 ; L72.1 ; M54 ; M54.5
872	C64 ; I69 ; I69.3
873	G40 ; G47 ; G47.0 ; G47.2 ; G62.1 ; I70.2 ; K30 ; K43.9 ; M24.5 ; N40 ; R32
874	B35.1 ; M75 ; M75.1
875	F02.8 ; F10.1 ; F10.2 ; H02.4 ; H52.0 ; H54.5 ; J69.8 ; S02.1 ; S02.4 ; S06.5 ; S06.6 ; S61.7 ; S63.1 ; T00.8
876	G47 ; H33.2 ; H33.4 ; H54.1 ; H54.4 ; I43.8 ; K10.8 ; Z96.1
877	I10 ; I11.9 ; I63.5 ; I70.8 ; M15 ; M84.1
878	E05 ; E05.2 ; E66 ; M16.0 ; M16.1 ; M47.8 ; M47.9
879	C03.1 ; F51 ; G81 ; G81.1 ; I10 ; I11 ; I11.0 ; I61.0 ; J15.9 ; J41.8 ; L89 ; M79.1
880	L84 ; M17 ; M17.1 ; S62.6
881	F01 ; F01.9 ; G40 ; G40.2 ; I69
882	D69.5 ; E10 ; E10.0 ; E10.8 ; E10.9 ; E11.1 ; E11.4 ; E11.5 ; E13.0 ; E13.1 ; E13.4 ; E13.7 ; F10.1 ; F10.7 ; G40.5 ; G63.2 ; I10 ; J69.0 ; K86.0 ; L02.4 ; L97 ; Z71.3 ; Z71.8
883	S93.2 ; S93.6
884	F10 ; F10.2 ; G80 ; S63.1
885	C67.2 ; C67.8 ; G40 ; G40.9 ; L24.9 ; L30 ; L40 ; L40.0 ; Z51.1
886	D63.8 ; E85.3 ; I15.1 ; K10.2 ; L40 ; L40.0 ; L40.5 ; L40.9 ; N18.0 ; Z49.1 ; Z94.0 ; T85.7
887	H25.0 ; H25.1 ; H40.1 ; H52.2 ; H52.4 ; I25.1 ; I50.9 ; I70.0 ; I70.8 ; M15.8 ; M47.2 ; M47.8 ; M80.0 ; S82.0 ; Z96.1
888	I11 ; I70 ; M15 ; M54 ; Z96.1
889	F51 ; I10 ; I49 ; I49.4 ; I50 ; I50.9 ; K30 ; L23 ; L30 ; L30.9 ; M15 ; M16 ; R10 ; R10.4 ; R11
890	I10 ; I25 ; I50 ; I70 ; N39 ; N39.0
891	F32 ; G47 ; G47.0 ; I20 ; I20.8 ; I50 ; I70 ; K83 ; K83.8 ; M15 ; M15.8
892	I10 ; Z96.1
893	C50 ; D51.9 ; E04.9 ; E05.2 ; G47 ; H90.3 ; I11 ; I11.0 ; I11.9 ; I20.9 ; I44.1 ; I49.5 ; I50 ; K26.4 ; M16 ; M17 ; M54 ; N30 ; Z95.0
894	F32 ; F33 ; F41 ; G47 ; H52.0 ; H52.4 ; I10 ; I50.9 ; L23.9 ; M47.0
895	I10 ; I50 ; I50.0 ; K82.8 ; L03.1 ; L23 ; L97 ; M16 ; M16.1
896	F32 ; F45 ; F45.3 ; G47 ; G57.8 ; G57.9 ; I10 ; I11 ; I11.0 ; I20 ; I20.8 ; I25.0 ; I25.9 ; I50 ; I70 ; I70.2 ; L60.0 ; L84 ; L97 ; M15 ; M47.2 ; M54 ; S32.0 ; S32.5 ; S32.8
897	F01 ; F01.9 ; I11 ; I11.0 ; I50 ; I50.9
898	G20 ; I11 ; I20 ; I50 ; I70
899	I50 ; N13.3
900	I10
901	E78 ; G47 ; H91.1 ; I25 ; I49.5 ; J35.8
902	D50 ; D50.0 ; I10 ; I50 ; I50.9 ; I70 ; K25 ; K25.4 ; K26 ; M16 ; M80 ; M80.5 ; M80.9 ; M81 ; M81.0
903	H52.2 ; I11 ; I25 ; I50 ; I50.1 ; J45 ; K31 ; N30 ; S01 ; S01.1
904	F32 ; I11 ; I11.0 ; I11.9 ; I21.0 ; I25.0 ; I25.2 ; I25.5 ; I25.9 ; I50 ; I50.0 ; I50.9 ; K25 ; K25.7 ; K30 ; M16 ; M79
905	A46 ; B35 ; B35.3 ; F20 ; F51 ; G20 ; I20 ; I50 ; L30 ; M16
906	C44.1 ; G45.8 ; I10 ; R42 ; Z96.1
907	H61.2 ; H91.1 ; I11 ; I11.0 ; I50
908	H25.1 ; H25.8 ; H35.3 ; H35.5 ; I49 ; Z96.1
909	G47 ; N11 ; N39
910	C91.1 ; F33 ; Z76.0
911	I11 ; Z76.0
912	F33 ; H25.0 ; H25.1 ; H90.3 ; H91.1 ; I70 ; J45 ; M79.1 ; M79.2 ; Z96.1
913	I11 ; I11.9 ; M15 ; S70.0
914	F20 ; F33 ; F33.2 ; I11 ; I11.9 ; I25 ; I25.0
915	I11 ; I11.0 ; I50
916	E03 ; E89.0 ; H10 ; H10.4 ; I20 ; I67.9 ; K29 ; M17 ; N30 ; N30.2
917	F32 ; F32.1 ; F33 ; F33.0 ; F33.1 ; I20 ; I50
918	D50 ; F06.6 ; F32.1 ; G47 ; H40 ; I11.0 ; I25 ; I34.0 ; I34.1 ; I50 ; I50.0 ; I67.2 ; I70.2 ; M47
919	E03 ; E03.0 ; H10.0 ; H10.3 ; H25.0 ; H25.1 ; H40 ; H40.1 ; H90.3 ; H90.4 ; I11 ; I25 ; I50 ; I84 ; J45 ; S81.0 ; Z96.1
920	D50 ; D50.9 ; H90.3 ; I10 ; I11 ; I11.0 ; I11.9 ; I25.1 ; I25.2 ; I50 ; I50.0 ; I50.1 ; I83.1 ; I83.9 ; K26 ; K26.4 ; K26.7 ; K31.1 ; K31.5 ; K55.1 ; L30 ; L30.2 ; L30.9 ; L50 ; R04.0
921	D50 ; G47 ; H21.4 ; H35.3 ; H40.1 ; H52.1 ; H52.2 ; H81 ; H90 ; H90.3 ; I10 ; I11 ; Z96.1
922	H10 ; H10.2 ; H25.0 ; H25.1 ; H40.5 ; I11 ; I11.0 ; I11.9 ; I48 ; I70 ; M36 ; Z96.1
923	G20 ; G47 ; G47.0 ; I20.8 ; I50 ; I50.0 ; K21 ; K21.9 ; M15.8 ; M47.2 ; M48.0 ; Z02.7
924	E89.0 ; H81.1 ; H81.8 ; I10 ; I25.8 ; I49.3 ; I50.0 ; K21.9 ; K80.1 ; L72 ; L72.1 ; M15.8 ; N11.8 ; R04.0 ; S20.2 ; S51.8 ; S52.5 ; S80.0
925	D50 ; I67.2
926	F02.8 ; I50 ; I50.0 ; I69 ; Z76.0
927	F51 ; H26.4 ; I10 ; I11 ; I70 ; K04.4 ; L23 ; N30 ; N30.2 ; N39 ; Z96.1
928	D50 ; D50.8 ; F00 ; F01 ; I10 ; I25 ; I25.1 ; I50 ; I50.0 ; K59.0 ; K80.2 ; M17 ; N30 ; N30.8 ; S52.5
929	G45 ; I11 ; I11.0 ; I25.2 ; I25.9 ; I49 ; I49.0 ; I50 ; I50.0 ; I50.1 ; M15 ; M15.0 ; M15.9 ; M47.2 ; M47.8 ; M47.9 ; M54 ; R11
930	F51 ; H35.3 ; H40.1 ; H81.0 ; I11.9 ; I25.1 ; I50 ; I50.0 ; M06.4 ; M06.9 ; M15.0 ; M16 ; Z96.1
931	H25.1 ; H52.0 ; H52.1 ; I11.0 ; Z76.0 ; Z96.1
932	F45.3 ; I11 ; I20 ; J42 ; M17
933	D21.1 ; D21.9 ; F33 ; I11 ; I11.0 ; I11.9 ; I20 ; I20.8 ; I25 ; I25.2 ; K21 ; N30 ; Z02.7 ; Z95.5
934	I50 ; I70 ; I70.9 ; Z76.0
935	H52.0 ; H52.4 ; I10 ; I50 ; I50.0 ; I84 ; M81 ; N30 ; N30.0
936	F01.9 ; F51 ; H40.1 ; I10 ; I11 ; I11.0 ; I48 ; I50 ; I50.0
937	C43 ; C43.7 ; E11 ; E11.7 ; E11.8 ; F41 ; H25.0 ; H25.1 ; H26.4 ; H35.3 ; I10 ; I11 ; I11.0 ; I50 ; I50.0 ; I50.9 ; I70 ; Z76.0 ; Z96.1
938	C16 ; C16.8 ; H10.3 ; H10.5 ; H25.0 ; H25.1 ; H35.3 ; H52.2 ; H52.4 ; I10 ; I25 ; I25.1 ; I50 ; I70
939	F32 ; G47 ; H90.3 ; H90.7 ; I11 ; I11.9 ; I67 ; I67.2 ; J44 ; J44.8 ; M15 ; M47
940	G44.2 ; H25.0 ; H25.1 ; H52.1 ; H52.2 ; H52.4 ; K25 ; Z96.1
941	H10.2 ; H10.3 ; H35.3 ; H60.5 ; H60.8 ; H65.0 ; H90.3 ; H91.1 ; I11 ; I20 ; I48 ; I50 ; K21 ; K80 ; K80.8 ; L85.8 ; M47.8 ; M81 ; M81.0 ; Z03 ; Z03.8 ; Z03.9 ; Z96.1
942	H25.0 ; H25.1
943	I11 ; I11.9 ; I25 ; I25.1 ; I50 ; I50.1 ; I71.4 ; J45 ; J45.8 ; J45.9
944	H91.1 ; I10 ; I67.2
945	D51 ; D51.0 ; H10.2 ; H25.1 ; H26.2 ; H26.4 ; H35.3 ; I11.0 ; I48 ; I50 ; I50.0 ; K21.9 ; M16
946	F32 ; I10 ; I11.0 ; I48 ; I49 ; I49.4 ; I50 ; J45.0 ; K21.0 ; K26 ; K82
947	I49 ; K26 ; M17
948	I10 ; I25 ; I48 ; I50 ; J45 ; J45.1 ; M47
949	E03.8 ; F41 ; F51 ; G47 ; H01.0 ; H01.1 ; H35.3 ; H52.2 ; H52.4 ; I11.0 ; I11.9 ; I25.2 ; I48 ; I49 ; I50 ; I50.0 ; I50.9 ; J18.9 ; N10 ; Z03.8 ; Z95.1 ; Z96.1
950	C44.3 ; F32 ; H40.1 ; H90.3 ; I11 ; I11.0 ; I11.9 ; I48 ; I50 ; I50.0 ; I50.9 ; I63.4 ; M80 ; M80.0 ; T45.5 ; T45.7
951	G40 ; I50
952	F22.0 ; I10 ; I11 ; I11.0 ; I20 ; I20.1 ; I25 ; I25.9 ; I49 ; I49.1 ; I67.2 ; J20.9 ; R42
953	I20 ; M17
954	C50.8 ; H81 ; I10 ; I70
955	I11 ; I11.0 ; I11.9 ; I35.0 ; M16.0 ; M16.1 ; S32.0
956	F51 ; H90.3 ; H91.1 ; H91.9 ; I10 ; I70.9 ; R42
957	F32
958	F51 ; I11 ; I11.0 ; I25.1 ; I25.9 ; I50 ; I50.9 ; I69 ; I69.3
959	C44 ; C44.3 ; E78 ; F32 ; F41 ; G47 ; H04.5 ; H10.0 ; H10.3 ; H10.5 ; H35.3 ; H91.1 ; I11 ; I11.0 ; I11.9 ; I48 ; I49 ; I49.5 ; I63.4 ; I70 ; J01 ; J01.0 ; K25 ; K59.0 ; L30 ; M15 ; M25.5 ; N39.0 ; Z95.0 ; Z96.1
960	I11
961	D50.9 ; F03.1 ; H25.0 ; H52.0 ; H52.4 ; I11.0 ; I11.9 ; I25.9 ; I50 ; I50.0 ; I50.9 ; M06.9 ; M17.0 ; M80 ; M80.0 ; S32.4
962	G25.9 ; I11.0 ; I11.9 ; I25.1 ; I25.2 ; I25.8 ; I48 ; I49.1 ; I49.5 ; I50.0 ; I50.9 ; K04.4
963	H40 ; H40.1 ; I11.0 ; I11.9 ; I50 ; I50.9 ; I63.5 ; J18.1 ; J44 ; J44.8 ; J45.9 ; M15 ; M42.1 ; M54.5 ; Z02.7
964	F33 ; I10 ; I83 ; L23
965	F32.1 ; H81 ; I11 ; I11.0 ; I11.9 ; I20 ; I20.9 ; I25.2 ; I50.0 ; I50.9 ; I63 ; I63.5
966	B35.1 ; B35.3 ; D47.3 ; G47 ; H61.2 ; H81.9 ; I11.0 ; I11.9 ; I50 ; I50.0 ; I63.5 ; I83.0 ; I83.1 ; L23 ; L97 ; M15 ; M17 ; R73 ; S81.8 ; Z51.1
967	E03 ; E03.8 ; I10 ; I20 ; I26.0 ; I35.0 ; I47 ; I48 ; I50 ; I50.0 ; I70 ; M19 ; Z01.3
968	G44.2 ; G50.0 ; H01.0 ; H40 ; H40.1 ; H81.4 ; H81.9 ; H90.3 ; I11.0 ; I11.9 ; I20 ; I20.8 ; I20.9 ; I25.0 ; I25.5 ; I25.9 ; I50 ; I50.9 ; K25 ; K58 ; K58.0 ; M15 ; M15.8 ; M15.9 ; M16.0 ; M17.0 ; M47 ; M47.8 ; M54 ; M54.2 ; M54.5 ; M80.0 ; M80.3 ; M80.5 ; M80.9 ; N30 ; N30.1 ; N90.4 ; N95.2 ; R52 ; R52.1 ; R52.2 ; S22.3 ; S52.2 ; Z96.1
969	F06.7 ; F28 ; F33.2 ; H90 ; I10 ; I70 ; M79.2 ; S52.5
970	E11 ; E11.8 ; E11.9 ; I10 ; I11.0 ; I11.9 ; I20 ; I25.2 ; I48 ; I50 ; I50.9
971	F51 ; I11 ; M16
972	D48.5 ; F06.2 ; I10 ; Z76.0
973	D51 ; G47 ; I10 ; I20 ; M17 ; N30
974	D51 ; G20 ; H40.1 ; H90 ; H90.3 ; I11.0 ; I20 ; I20.8 ; K30 ; L27.1 ; L82 ; M15 ; M16 ; M16.1 ; M16.6 ; M17 ; M17.1 ; M41.9 ; M47 ; M47.2 ; M80.8 ; Z96.1 ; Z96.6
975	C44.5 ; C53.1 ; I11 ; I11.0 ; I11.9 ; I48 ; I50 ; I50.0 ; I50.9 ; I63.5 ; I63.9 ; J15 ; J15.9 ; L89 ; Z43.3 ; Z76.0
976	B35.1 ; H01 ; H01.0 ; H25 ; H25.0 ; H52.2 ; I20 ; I25 ; I67 ; I83.0 ; K21 ; L23.9 ; L30.2 ; L30.3 ; L97 ; Z96.1
977	C16.3 ; E03.8 ; E04.1 ; G47.0 ; H40.1 ; I10 ; I20.8 ; I48 ; I50.0 ; K80.1 ; L97 ; M15.8 ; N11.8
978	F32.0 ; I11 ; I11.0 ; I11.9 ; I25.1 ; I25.9 ; K29.3 ; K29.6 ; M15 ; M15.0 ; M15.9 ; M17 ; M17.0 ; S32.5
979	F00 ; I10 ; I11 ; I11.0 ; I11.9
980	F41 ; M15 ; M80.8 ; R51 ; Z76.0
981	M17
982	E11 ; F33 ; F51 ; I10 ; M15
983	G47 ; M16
984	G47 ; H35.3 ; H52.1 ; H52.4 ; I20 ; I50 ; J18 ; J18.9 ; Z96.1
985	H25 ; H25.0 ; I11 ; S82.0 ; Z96.1
986	F32.0 ; F41 ; G47 ; G47.0 ; H25.1 ; H35.3 ; I11.0 ; I11.9 ; I20.8 ; I25.2 ; I25.9 ; I49 ; I49.4 ; I49.8 ; I50.0 ; J20 ; J30 ; J30.0 ; J39.2 ; Z76.0
987	I10 ; I70 ; K21 ; N39 ; N39.0 ; N81.4 ; N95.2 ; R32 ; Z01.3
988	E78 ; F06.2 ; G50.0 ; H90.3 ; I11 ; I11.9 ; I25 ; I67 ; I67.2 ; I70 ; I70.2 ; K25 ; K25.7 ; K26.7 ; K80 ; K80.2 ; M47 ; M47.8 ; M80 ; N10
989	B35 ; B35.1 ; F00.1 ; F00.9
990	G47 ; I11 ; K29 ; K29.9 ; M15
991	E11.8 ; F41 ; I11 ; I11.0 ; I11.9 ; I20 ; I50 ; I50.0 ; I70 ; K29 ; K80 ; K80.2 ; M16 ; M17 ; M19 ; N18.9 ; N30
992	I11.9 ; M15 ; Z76.0
993	D04.5 ; D48.9 ; D50 ; D50.8 ; F48 ; G47 ; H40 ; H40.1 ; H52.2 ; I05.2 ; I11 ; I11.0 ; I20 ; I21 ; I21.0 ; I21.4 ; I25 ; I25.2 ; I48 ; I49 ; I50 ; I50.0 ; I70 ; I70.2 ; I80 ; I80.0 ; I83 ; I83.1 ; J12 ; J20 ; K04 ; K04.4 ; L23 ; L23.9 ; L30.3 ; L82 ; L85.3 ; M15 ; M17 ; M42 ; M80 ; Z95.0 ; Z95.2 ; Z95.5 ; Z96.1 ; T82
994	E11 ; E11.8 ; I11 ; I11.0
995	F03 ; I11 ; I50
996	I50 ; M15
997	B02 ; B02.3 ; B02.9 ; E11 ; G50.0 ; G53.0 ; G63 ; G63.0 ; H25.0 ; H35.3 ; H52.2 ; I10 ; I11 ; I11.0 ; I11.9 ; I20 ; I20.8 ; I25 ; I25.2 ; I48 ; I49 ; I84 ; J06 ; J06.9 ; L01.1 ; M15 ; M25.5 ; R42 ; R55 ; R73.0 ; R73.9 ; Z20.1 ; Z71.3 ; Z71.8
998	C67 ; F34 ; I11 ; I11.9 ; I20 ; I67.8 ; I70 ; I83.1 ; J45 ; J45.8 ; J45.9 ; L29.9 ; L98.1 ; M10 ; M17 ; M80 ; M80.0 ; M80.8 ; M81 ; N11
999	D50 ; H16 ; H25.0 ; H35.3 ; I11 ; I11.0 ; I20 ; J45 ; K30 ; M16 ; M17 ; M47
1000	H81 ; I11.0 ; I50
1001	F33 ; H25 ; H25.0 ; H25.1 ; H35.3 ; I11 ; I11.9 ; I70.2 ; Z96.1
1002	E05.2 ; I05.8 ; I10 ; I11 ; I11.0 ; I50 ; I50.0 ; I50.1 ; I50.9 ; L23 ; Z96.1
1003	A46 ; F41 ; G47 ; H25.0 ; H40.1 ; H52.1 ; H52.4 ; I11 ; I11.0 ; I11.9 ; I20 ; K21 ; K21.9 ; K25 ; K25.9 ; K29 ; K29.4 ; K30 ; K80 ; K80.5 ; K86 ; K86.1 ; L30 ; M15 ; M15.0 ; M17 ; M47 ; M47.8 ; M50 ; M50.1 ; N30 ; N30.2 ; R10.4 ; R52.2 ; S00.0 ; S52.5 ; Z01.4 ; Z96.1
1004	E78.0 ; E78.2 ; F51 ; I10 ; I11 ; I11.0 ; I44.2 ; I50 ; I50.9 ; I67.9 ; L23 ; L30.0 ; L30.1 ; S52.7 ; Z95.0
1005	C16.8 ; D51.8 ; D51.9 ; D64.8 ; E06.3 ; G47.0 ; I11.0 ; I25.8 ; I50.0 ; I80.2 ; I80.3 ; K30 ; M15.8 ; T58
1006	G47.0 ; H25.0 ; H40.0 ; H40.1 ; I10 ; I20.8 ; I25.2 ; I50.0 ; M15.8 ; M17 ; M17.0 ; M17.1 ; N11.8
1007	E11 ; E11.8 ; E11.9 ; F01 ; F01.9 ; F32 ; G47 ; I10 ; I11 ; I11.0 ; I50 ; I50.9 ; I69 ; I69.3 ; I70 ; K57.3 ; N11 ; N11.9
1008	H40.1 ; I10 ; M15
1009	H25.1 ; I11 ; I11.9 ; M15
1010	C16 ; C16.2 ; I10 ; I11 ; I11.0 ; I11.9 ; I25 ; I50 ; I50.9
1011	F32 ; F32.1 ; G45.4 ; H40.1 ; H91.1 ; H91.9 ; I05.1 ; I11.9 ; I25 ; I50 ; I70 ; J18.9 ; R32 ; S62.3 ; S82.0 ; Z96.1
1012	D23.1 ; D23.5 ; E03.0 ; E89.0 ; G25.0 ; H10 ; H10.0 ; H10.3 ; H25.0 ; H25.1 ; H40.8 ; H52.2 ; H52.4 ; I10 ; I11 ; I11.9 ; I25 ; I49 ; I49.4 ; I49.8 ; I50 ; J20 ; L40.0 ; M17 ; M17.0 ; M17.1 ; M17.5 ; M20.4 ; M20.5 ; M47.2 ; M47.8 ; M79.1 ; M79.2 ; M80 ; M80.0 ; M81 ; M81.0 ; Z96.1
1013	H25.0 ; H35.0 ; H35.3 ; H52.0 ; H52.4 ; H90 ; H90.3 ; H91 ; H91.1 ; I11 ; I11.0 ; I11.9 ; I48 ; I49.5 ; I70.2 ; M17 ; M17.9 ; M54 ; Z95.0
1014	I10 ; I20 ; I20.8 ; J90 ; M19 ; M54 ; M54.5 ; M79 ; M79.2 ; N20.1 ; Z01.3
1015	F34 ; G47 ; I11.0 ; I11.9 ; K30 ; S82.8 ; S82.9
1016	A46 ; E06.3 ; G47.0 ; H10.1 ; H10.3 ; H10.5 ; H20.0 ; H25.0 ; H25.1 ; I10 ; I25.1 ; I50.0 ; I83.1 ; I83.9 ; M15.8 ; M16.0 ; M17.0 ; M48.0 ; N11.8 ; N39.3 ; N95 ; Z96.1
1017	F41 ; H25.1 ; H40.1 ; I10 ; I11 ; I70 ; I84 ; M17 ; S22.3 ; Z96.1
1018	C18.0 ; C18.2 ; D50.0 ; D64.9 ; F34 ; G47 ; I11 ; I11.0 ; I42 ; I48 ; K21 ; M10 ; M15 ; M47 ; M47.8 ; M80.0 ; N39.0 ; Z03.1
1019	H90 ; H90.3 ; I20 ; I70 ; I70.9 ; J30 ; J30.0 ; J31 ; J31.0 ; L30 ; M17 ; Z95.0
1020	F41 ; F51 ; H10.5 ; H25.0 ; H25.1 ; H26.4 ; H52.2 ; I10 ; I70 ; K30 ; K80.1 ; L71.8 ; M33.9 ; Z96.1
1021	E05.2 ; E11.8 ; E11.9 ; F03.1 ; I11 ; I11.0 ; I50 ; I50.0 ; M54.1 ; N39.0 ; R93.7 ; Z02 ; Z02.7
1022	C49.5 ; D50.8 ; F41.3 ; F51 ; I10 ; I50 ; I67.4 ; M54 ; R05 ; R32 ; R45.1
1023	I11 ; I11.0 ; I50 ; N81.3 ; S00 ; S00.0
1024	C21.1 ; H27.0 ; H40.1 ; H43.1 ; H43.3 ; I50 ; I50.9 ; Z51.0 ; Z51.1
1025	F06.6 ; G30 ; G30.1 ; H25.1 ; H35.3 ; H40 ; H40.1 ; H44.1 ; H90.3 ; I25 ; Z96.1
1026	C50.8 ; F01 ; F51 ; G20 ; I20 ; I50 ; R32
1027	I11 ; I20 ; I20.9 ; I25 ; I25.1 ; I25.9 ; I49 ; I50 ; I50.0 ; I50.9 ; I70 ; I70.2 ; I80 ; J17 ; J44 ; J44.9 ; J45 ; J45.1 ; J45.9 ; M15 ; M47
1028	E11 ; E11.8 ; G45.0 ; I11 ; I11.0 ; I11.9 ; I25.9 ; I50 ; I50.9 ; I67.3 ; J20 ; J20.9 ; N30 ; N30.9 ; Z76.0
1029	E03 ; F41 ; F51 ; H25.1 ; H25.8 ; H35.3 ; H40.1 ; H40.5 ; H54.1 ; H54.4 ; H81 ; I11 ; I11.9 ; I25 ; I50 ; K21 ; K29 ; K80 ; K80.0 ; K80.1 ; K80.2 ; M15 ; M17 ; M17.1 ; M19 ; M54 ; M54.1 ; M54.4 ; M79.1 ; N18.8 ; R43 ; R43.0 ; Z03.3
1030	E06.2 ; I25.1 ; I26.9 ; I50.9 ; J18.8 ; J18.9 ; J45 ; J45.8 ; K04.6 ; N11.9 ; N30
1031	I48 ; I50 ; I50.0 ; I70 ; M15 ; M17 ; M17.4 ; M70.2 ; M81 ; M81.0
1032	E11.8 ; E11.9 ; E78.2 ; H25.1 ; H35.3 ; H52.0 ; H52.2 ; I11 ; I11.0 ; I11.9 ; I20 ; I20.8 ; I22.1 ; I25.2 ; K04.4 ; Z95.5 ; Z96.1
1033	D50 ; E03.8 ; F51 ; H25.0 ; H25.1 ; H52.0 ; H52.4 ; I11 ; I25.2 ; J04 ; J30 ; J30.0 ; J35.1 ; M13
1034	F20.0 ; I20 ; I25 ; I50.9 ; I67.9 ; L23 ; M15.0 ; M70 ; M75
1035	D25.0 ; D25.1 ; D25.2 ; G47 ; H40 ; I10 ; I11.0 ; I11.9 ; I20 ; I50 ; I50.9 ; K56.5 ; M17 ; M19 ; Z01.3
1036	F45 ; F45.3 ; G47 ; I20 ; I25 ; I25.0 ; I49 ; J20 ; J32 ; J42 ; K30 ; M17 ; M48.0
1037	F00 ; F33 ; G30.1 ; H35.3 ; H40.1 ; I50 ; I50.9 ; M15 ; M54 ; M54.1
1038	E10.8 ; E10.9 ; E11 ; E11.8 ; E11.9 ; F41 ; F41.9 ; I10 ; I11.9 ; I67.2 ; K29 ; K29.9 ; K80.2 ; S52.6 ; Z76.0
1039	A41.9 ; C44.3 ; C44.5 ; C83.3 ; I11.0 ; I35.0 ; I48 ; I50.0 ; J20.1 ; J20.9 ; J45.9 ; J96.0 ; J96.1 ; N17.9 ; N19 ; Z51.1
1040	F41 ; H10 ; H10.3 ; H10.4 ; H25.0 ; H25.1 ; I10 ; I11 ; I11.0 ; I11.9 ; M15 ; M48.0 ; N31 ; Z76.0
1041	F51 ; G47 ; H35.3 ; I11 ; I25 ; I48 ; I49 ; I49.0 ; I50 ; K57 ; K57.3 ; L97 ; S42.0 ; Z76.0 ; Z96.1
1042	F01.0 ; H10.2 ; H10.3 ; H40.1 ; I10 ; I25 ; I25.9 ; I48 ; K30 ; Z96.1
1043	D50 ; D50.9 ; H10 ; I11 ; I50 ; I70.2 ; K21 ; K26 ; M80.8
1044	D43.0 ; D43.1 ; D47.3 ; G56.9 ; G83.2 ; H35.3 ; I10 ; I11.9 ; M70 ; Z51.1 ; Z96.1
1045	F01 ; I10 ; I67.2
1046	C56 ; F05.9 ; F22.0 ; H81 ; H81.3 ; H81.9 ; I11 ; I82.9 ; K80.2 ; K80.3 ; M15 ; M17 ; M72 ; N39.0 ; N76.1 ; N95.2 ; S01.8 ; S62.5 ; Z03.2 ; Z96.1
1047	I11 ; I50 ; L89
1048	D50 ; D50.9 ; F32 ; H25.0 ; I11 ; I11.0 ; I20 ; I20.9 ; I25.9 ; I50 ; I50.9 ; I70 ; I70.0 ; K30 ; K57.3 ; K57.9 ; M16 ; M47.8 ; M47.9 ; M48.0 ; M54.5 ; M54.8 ; M80 ; M80.9 ; S52.5 ; S52.9
1049	F34 ; G47 ; I11 ; I11.0 ; I11.9 ; S06.0 ; S06.2
1050	H18.2 ; H18.4 ; H40.1 ; H90.3 ; I11.9 ; I20 ; I49.9 ; L23.9 ; M15 ; N39.0 ; S52.0 ; S52.5 ; S52.6
1051	B90.9 ; E03 ; E03.8 ; E06.3 ; F13.2 ; F51 ; G47 ; I11.0 ; I11.9 ; I20 ; I20.8 ; I34.0 ; I48 ; I50.9 ; J96.1 ; J96.9 ; K42 ; L30 ; L85.3 ; M25.5 ; M77.3 ; N30 ; R06.0
1052	H25.0 ; H35.3 ; I42.8 ; I49.4 ; M54.9 ; M79.1 ; S52.5
1053	D51.8 ; E11 ; E11.8 ; E11.9 ; H25.1 ; H36.0 ; I10 ; I11 ; I11.0 ; I11.9 ; I20.8 ; I21.1 ; I50.0 ; I50.9 ; K29 ; K30 ; L89 ; M15.9 ; M17 ; M48.0 ; M54 ; M54.1 ; M54.8 ; Z76.0
1054	C44.5 ; D35.2 ; D50.9 ; F51 ; G47 ; G58 ; G58.0 ; I11 ; I11.0 ; I11.9 ; I13 ; I13.2 ; I35.0 ; J06.9 ; J18.9 ; K29 ; K29.4 ; L85.9 ; M25.5 ; M42 ; M42.1 ; M54 ; M54.1 ; M54.5 ; N10 ; N11 ; N11.8 ; N11.9 ; N18 ; N18.8 ; N18.9 ; R51 ; Z76.0 ; Z96.1
1055	G45.9 ; G81.1 ; H53.4 ; I11.0 ; I11.9 ; I25.0 ; I25.1 ; I48 ; I50.0 ; I63.4 ; J20 ; J20.9 ; J44.8 ; J45.8 ; J45.9 ; L02.0 ; M75.0 ; M75.2 ; Z76.0
1056	B35.1 ; B35.3 ; C18.0 ; C18.2 ; H25.1 ; H52.2 ; H52.4 ; H81.1 ; H90.3 ; I25.0 ; L21.0 ; L57.0 ; M16 ; M16.0 ; M17 ; M17.0 ; M40 ; M47.8 ; N30 ; Z03 ; Z03.5 ; Z96.1
1057	H25 ; H25.0 ; H40 ; H40.1 ; H40.5 ; I10 ; K25 ; K25.0 ; K29 ; N30 ; N30.2 ; N31 ; Z96.1
1058	I10 ; M17 ; M17.0 ; Z76.0
1059	D50.8 ; E05.9 ; E78 ; F41 ; H26.4 ; H35.3 ; H35.4 ; H52.2 ; H52.4 ; I11.0 ; I11.9 ; I20 ; I25 ; I25.2 ; I50 ; I50.9 ; I61.3 ; I67.3 ; I70 ; I83.1 ; L97 ; M16 ; M17 ; M40 ; M40.2 ; M80 ; M80.0 ; N39.0 ; R51 ; Z96.1
1060	C18 ; C18.5 ; H52.1 ; H52.4 ; I15.8 ; I25.1 ; I50.0 ; S52.0 ; S52.4 ; S52.6
1061	C19 ; C20 ; E78.0 ; H35.3 ; H40.1 ; H90.3 ; I11.0 ; I11.9 ; I20 ; I67 ; J45.0 ; J45.9 ; M15 ; M54.9 ; N10 ; N11 ; R55 ; Z96.1
1062	C20 ; C25.0 ; C25.7 ; H35.3 ; I10 ; I49.4 ; I70 ; M16 ; M16.1 ; M16.9 ; M19 ; M47.2 ; M80.9 ; N39.0 ; R32 ; S42.2 ; Z51.1 ; Z96.1
1063	M16 ; M16.9
1064	E04.2 ; I11.0 ; I11.9 ; I20 ; I20.8 ; I48 ; I50.0 ; I50.9 ; I83.9 ; I84 ; K21 ; K21.0 ; M10.0 ; M10.9 ; M15 ; M15.0 ; M15.8 ; M17.0 ; M17.1 ; M47.2 ; M80 ; M80.0 ; N11.1 ; N20 ; N30.2 ; Z96.1 ; Z96.6
1065	F01 ; G20 ; G40 ; H11.0 ; H25.0 ; I10 ; I11 ; I11.9 ; L57.0 ; M15 ; N30
1066	D50.9 ; D64.9 ; H25.0 ; H25.1 ; H35.3 ; H40.1 ; H52.2 ; H52.4 ; I25 ; I25.0 ; I35 ; I35.0 ; I36.0 ; I36.1 ; I48 ; I50 ; I50.0 ; I50.9 ; J42 ; M16 ; M16.9 ; R10.4 ; S40.0 ; Z96.1
1067	B35.1 ; H10 ; H10.2 ; H25.0 ; H25.1 ; H61.2 ; H81 ; H90.3 ; I11 ; I11.0 ; I11.9 ; I48 ; I49 ; I49.5 ; I50 ; I50.9 ; I70 ; J31.0 ; L23 ; L24 ; L24.9 ; L30.4 ; L30.8 ; L30.9 ; L57.0 ; L98.9 ; M15 ; M54.2 ; M54.4 ; N39.4 ; S92.3 ; Z76.0 ; Z95.0
1068	D51.0 ; I11.0 ; N30 ; N30.9
1069	F01 ; F34 ; G47 ; H10 ; H10.1 ; H10.2 ; H10.4 ; H10.5 ; H35.3 ; H52.2 ; H52.4 ; H91.1 ; I25 ; I49 ; I67.2 ; I83.0 ; I83.1 ; I83.9 ; I87.0 ; M17 ; M17.0 ; M47 ; M47.8 ; Z96.1
1070	E89.0 ; F01 ; F01.9 ; I11
1071	F51 ; F51.8 ; H10.3 ; H10.4 ; H10.8 ; H25.0 ; H25.1 ; H26.4 ; I11 ; I11.0 ; I25.0 ; I25.1 ; I26.0 ; I48 ; I49.5 ; I50 ; I50.0 ; J18.8 ; J30 ; K21 ; K55.1 ; M15 ; M16.0 ; M17.0 ; M48.0 ; N30 ; N39.0 ; R52.1 ; R52.2 ; S52.5 ; Z95.0 ; Z96.1
1072	H25.0 ; H25.1 ; I10 ; I25 ; M15
1073	E11 ; F51 ; G50 ; G50.0 ; H25.1 ; H35.3 ; H40 ; H40.1 ; I10 ; I11 ; I20 ; I49 ; I49.9 ; K26 ; M17 ; M47 ; M47.8 ; M54.4 ; M54.5 ; Z96.1
1074	G47 ; H04.1 ; H25.1 ; H35.3 ; I10 ; I11.0 ; I11.9 ; I20 ; I50.9 ; M17.0 ; M19 ; S72.4 ; Z02.7 ; Z96.1 ; Z96.6
1075	G45.0 ; I10 ; I11.0 ; I11.9 ; I25.2 ; I49 ; I49.8 ; I50 ; M51.1 ; M71.9 ; M80.0 ; R52.1 ; Z76.0
1076	E78 ; H00.1 ; H25.0 ; H25.1 ; H52.2 ; H52.4 ; I10 ; I11 ; M54 ; M54.9 ; Z76.0 ; Z96.1
1077	B00 ; B00.1 ; B00.8 ; B00.9 ; B02 ; B02.2 ; B02.8 ; B02.9 ; B35.1 ; D12.8 ; E03 ; E03.8 ; E04.2 ; E06.3 ; E21.0 ; E21.2 ; E21.3 ; G47 ; G47.8 ; G53.0 ; H90.3 ; I11 ; I11.0 ; I11.9 ; I20 ; I20.0 ; I20.8 ; I50 ; I50.0 ; I50.9 ; K29 ; K29.4 ; K42.9 ; K44.9 ; L30.4 ; L30.8 ; M47 ; M47.2 ; M81.0 ; N28.1 ; Q44.6 ; Z01.4 ; Z96.1
1078	S52.1 ; S52.5
1079	D45 ; G47 ; H40.1 ; H40.3 ; I10 ; I21.0 ; I50 ; I50.0 ; M54 ; M54.5
1080	E11 ; E11.8 ; G47 ; I10 ; I20.8 ; I25.0 ; I50 ; I50.0 ; M19 ; Z71.3 ; Z71.8
1081	E11 ; H25.0 ; H25.1 ; H40.1 ; H40.2 ; H52.0 ; H52.1 ; H52.2 ; H52.4 ; I08.0 ; I20 ; I20.0 ; I20.9 ; I25 ; I48 ; I50 ; I50.0 ; J20 ; J20.9 ; M15 ; M15.8 ; Z95.0 ; Z95.2
1082	E11 ; E11.8 ; H52.2 ; H52.4 ; I10 ; I67.2 ; I69 ; K30 ; K59.0 ; N31.0 ; N95
1083	A26 ; B35.6 ; F22.0 ; H10 ; H10.3 ; H10.5 ; H25.0 ; H25.1 ; H66.0 ; H66.1 ; I83 ; I83.0 ; I83.1 ; I83.2 ; J06 ; J06.9 ; L08.1 ; L23 ; L23.9 ; L30 ; L30.9 ; M17 ; M17.0
1084	B35.1 ; B35.6 ; B37.2 ; B37.8 ; E83.1 ; H10.2 ; H25.0 ; H52.1 ; H52.2 ; H52.4 ; H60.0 ; H60.5 ; H60.8 ; H66.1 ; H66.4 ; H90.3 ; I20 ; I20.8 ; I50 ; I68.1 ; I68.8 ; K30 ; K57.3 ; M16.0 ; M17.0 ; M19 ; M47 ; M47.8 ; Z25.1 ; Z75.1 ; T25
1085	E66 ; E66.0 ; H25.0 ; H25.1 ; H40 ; H40.0 ; H40.1 ; I11 ; I11.0 ; I25 ; I25.1 ; I50 ; I50.9 ; K29 ; K29.3 ; M15 ; M16 ; M16.0 ; M16.1 ; M17 ; M17.0 ; Z96.1
1086	E04.1 ; E04.2 ; E05.2 ; E05.8 ; E11 ; E11.9 ; E78.0 ; H26.4 ; H35.0 ; H40 ; H40.1 ; H52.2 ; H52.4 ; I11 ; I11.9 ; I20.8 ; K29 ; K80 ; L23 ; L23.8 ; L30 ; M25.5 ; S82.1 ; Z47.0 ; Z96.1 ; Z96.6 ; T84.6
1087	I50 ; I70.2
1088	D23.3 ; H01.0 ; H25.0 ; H25.1 ; H26.4 ; I70 ; L60.9 ; M15 ; M15.8 ; Z76.0 ; Z96.1
1089	C44.3 ; F43 ; H25.0 ; H25.1 ; H40.1 ; H40.2 ; I11 ; I11.0 ; I50 ; I69 ; I69.3 ; J45 ; J45.1 ; J45.8 ; J45.9 ; Z96.1
1090	H25.0 ; H25.1 ; H35.3 ; H43.3 ; H93.1 ; I10 ; K21 ; M80.0 ; S82.5 ; Z96.1
1091	I11
1092	F32.1 ; F32.2 ; G47 ; I11 ; I11.0 ; I25 ; I25.9 ; I48 ; I49 ; I50 ; I50.9 ; L97 ; S42.2 ; S44.2 ; S44.9 ; S80.0
1093	B95.6 ; D51.9 ; G40.2 ; H25.0 ; I11.9 ; I50 ; I69.1 ; I70 ; K04.4 ; L02.4 ; L08 ; L97 ; M19 ; S42.2 ; S81.8 ; Z76.0
1094	F39 ; H10.2 ; H10.5 ; H40 ; H40.1 ; H52.2 ; I10 ; I49.4 ; K80.1 ; K80.2 ; R42 ; Z48.0 ; Z48.8 ; Z96.1
1095	Z76.0
1096	A46 ; H25.0 ; I11 ; I11.9 ; I25 ; M17
1097	H25.0 ; H40 ; H40.1 ; H40.3 ; H52.1 ; H52.4 ; H54.0 ; H54.1 ; I20 ; M17 ; Z96.1
1098	E78.0 ; F01.9 ; I11.0 ; I11.9 ; I50.0 ; I50.9 ; I89.0
1099	H81 ; H81.9 ; I11.0 ; I11.9
1100	H81.3 ; I11 ; I11.9 ; I49.5 ; S60.2 ; Z95.0
1101	G81.1 ; G81.9 ; I10 ; I11.0 ; I50 ; I50.9 ; I61.0 ; I61.9 ; Z01.2 ; Z01.3
1102	E11.7 ; E11.9 ; G45 ; G45.9 ; I11.0 ; I49.4 ; I50.0 ; I50.9 ; M17.0 ; M17.9 ; Z76.0
1103	E11 ; E11.9 ; H25.0 ; H35.0 ; I10 ; I20 ; I25 ; M17 ; M17.0 ; M17.1 ; M79 ; Z96.6
1104	G40 ; G40.2 ; I50 ; I50.0 ; I74.3 ; K59
1105	F32 ; H25.1 ; H35.3 ; I10 ; I11.0 ; Z96.1
1106	E78 ; E78.0 ; G47 ; H10.2 ; H35.3 ; H43.3 ; H52.1 ; H52.2 ; H52.4 ; H91.1 ; I11.0 ; I20 ; I25.2 ; M15 ; M15.8 ; M48.0 ; M54.2 ; M81 ; M81.8 ; Z96.1
1107	C64 ; F43 ; F51 ; F51.9 ; H25.0 ; H25.1 ; H35.3 ; H35.6 ; I10 ; L84 ; Z96.1
1108	G45 ; G45.0 ; K30
1109	I11 ; I11.0 ; I20.8 ; I80 ; I80.0 ; I83.9 ; J45.8 ; J45.9 ; M17 ; M17.0 ; R42
1110	A09 ; D51 ; G47 ; H00.1 ; H10 ; H10.3 ; H11.8 ; H25.0 ; H25.1 ; H40 ; H40.1 ; I11.0 ; I11.9 ; I20 ; I48 ; I49.0 ; I50 ; I84 ; J15.9 ; J30 ; J45.9 ; K29 ; M15 ; M35.3 ; M51 ; M79 ; M80.8 ; N30 ; N39.4 ; Z96.1
1111	B36.8 ; E11 ; E11.0 ; E11.4 ; E11.5 ; E11.7 ; E11.9 ; G20 ; H10.0 ; H10.4 ; H25.0 ; H25.1 ; H25.2 ; H40.1 ; I10 ; L02.4 ; L97 ; L99.8 ; M17 ; M86 ; M86.0 ; M86.1 ; Z96.1
1112	E03.8 ; E03.9 ; E06.3 ; E11 ; I26.9 ; I48 ; I50 ; I50.0 ; K56.0 ; M16 ; S52.1 ; S52.5
1113	I25.1 ; I50.9
1114	C44.3 ; C44.8 ; F00 ; F00.1 ; F00.9 ; I25.0 ; L57.0 ; M17 ; M70.2 ; R04 ; R04.0
1115	E11 ; I11
1116	D50.8 ; D51 ; D51.0 ; E21.1 ; E55.9 ; I11.0 ; I21.4 ; I25.0 ; I25.1 ; I25.2 ; I35.1 ; I50 ; I50.0 ; I50.1 ; I50.9 ; I83.9 ; K80.8 ; L03.1 ; M17.0 ; M80.0 ; M81.0 ; N30.2 ; N95 ; N95.2 ; R49.0 ; R49.1 ; Z95.5
1117	F51 ; H52.0 ; H52.4 ; I50 ; M17 ; M47.2
1118	E05 ; E05.2 ; F33 ; H25.0 ; H25.1 ; I10 ; I11.0 ; I11.9 ; I25 ; I25.0 ; I47 ; I47.0 ; M48.0 ; M51.1 ; M54.1 ; Z96.1
1119	E04.2 ; F51 ; H10.2 ; H10.5 ; H21.4 ; H35.3 ; H52.0 ; H52.2 ; H52.4 ; I10 ; I20 ; I49.4 ; I50 ; S82.6 ; Z96.1
1120	G40.2 ; G47 ; G47.0 ; H90.3 ; H90.5 ; I11.0 ; I11.9 ; I20 ; I50.0 ; I63.3 ; I63.4 ; I69.3 ; K31 ; L20 ; L30.0 ; L30.8 ; L50.9 ; M15.0 ; S22.0 ; S42.2
1121	E11 ; E11.8 ; F01 ; F01.9 ; G47 ; H25.0 ; H25.1 ; H25.8 ; H52.2 ; I10 ; I11 ; I11.9 ; I50 ; I50.9 ; Z96.1
1122	F01.1 ; F03 ; H40 ; I10 ; I11 ; N30
1123	C44.3 ; H25.0 ; H25.9 ; I10 ; I20.1 ; I21.0 ; I21.9 ; I25.2 ; I50 ; I67.2 ; N76.1
1124	E10.2 ; E10.7 ; E10.8 ; E11.4 ; E78 ; F01 ; H35.3 ; I11.0 ; I48 ; I49 ; I70 ; L24.8 ; L24.9 ; M16 ; S01.8 ; S02.2 ; S62.6 ; Z96.1
1125	F06 ; I50
1126	H35.3 ; H40.1 ; H52.1 ; H52.2 ; H52.4 ; I11 ; N76.0 ; N76.1 ; N81.3 ; N81.8 ; N95.2 ; Z76.0 ; Z96.1
1127	E03 ; E03.8 ; H04.1 ; H04.5 ; H10 ; H10.3 ; H10.4 ; H10.5 ; H10.8 ; I11.0 ; I25 ; I25.0 ; I48 ; I49 ; I50 ; I67.2 ; J31 ; J31.0 ; L01.1 ; L40 ; L40.0 ; L84 ; L89 ; L97 ; M07.3 ; M15 ; M47 ; M54 ; M80.8
1128	D50 ; D63.8 ; E78 ; I10 ; I42.8 ; I50 ; M35 ; M35.1 ; N18.8 ; N19
1129	F01.0 ; F01.8 ; I50 ; I50.0 ; I63.5 ; I67.2
1130	F06.9 ; H25.1 ; I11.9 ; I25 ; I61.6 ; Z96.1
1131	H81 ; H81.3 ; I20 ; I20.8 ; I25.9 ; I50.0 ; I50.9 ; I67.2 ; I70 ; K59.0 ; M15.3 ; M15.8 ; M47.8 ; M80.0 ; M80.8 ; N11.8 ; S42.2
1132	E78.0 ; F06.8 ; H25.0 ; H25.1 ; I11.0 ; I20.8 ; I50.0 ; J41.0 ; N11.8 ; Z95.5 ; Z96.1
1133	C18.7 ; C20 ; C50.4 ; Z51.0 ; Z51.1
1134	F41 ; G47 ; H26.4 ; H40.1 ; H53.0 ; H53.2 ; I11 ; I49 ; I49.4 ; I50 ; K50 ; K50.1 ; M19 ; M19.1 ; Z96.1
1135	E03 ; E89.0 ; F32.1 ; F33 ; G47 ; I11 ; I70.2 ; K04.4 ; K04.5 ; K29 ; M15
1136	D50 ; D50.0 ; D50.9 ; F20.0 ; F32 ; F32.2 ; F48 ; G47 ; G47.9 ; H10.2 ; H93.1 ; I10 ; I20 ; I25 ; I25.1 ; I49.8 ; I50 ; I50.0 ; I50.9 ; J20 ; J20.9 ; J44.9 ; K21 ; K21.9 ; K25 ; K44.9 ; M17 ; M81 ; M81.9 ; S82.6
1137	H81 ; I11 ; I11.0 ; I11.9 ; K21 ; M47 ; M47.0 ; M47.8 ; S82.6 ; S82.8
1138	G20 ; G50 ; H35.3 ; H40.1 ; M80.8
1139	D23.1 ; D24 ; E78.0 ; G25.0 ; H40.1 ; I11.0 ; I11.9 ; I20.0 ; I20.8 ; I25.0 ; I25.2 ; I48 ; I50 ; I50.0 ; K04.4 ; M17 ; M17.1 ; R50.9 ; Z76.0 ; Z95.5 ; Z96.1
1140	I11 ; I49.5 ; K25
1141	F51 ; I11 ; I11.0 ; I13.2 ; I48 ; I50.0 ; I50.1 ; I50.9 ; J44 ; J44.8 ; J44.9 ; J96.0 ; K21 ; L43.8 ; M15 ; M17 ; M67.4 ; N18.9 ; S52.5
1142	A49.9 ; E05 ; E06.3 ; E11 ; E11.8 ; E11.9 ; H35.0 ; H35.3 ; H40 ; H40.1 ; H40.5 ; H54.4 ; I10 ; I11 ; I11.0 ; I11.9 ; I48 ; I50 ; I50.0 ; I69.8 ; J45 ; K80 ; K80.0 ; K80.1 ; K80.2 ; K80.5 ; K85 ; L23 ; N17.8 ; Z96.1
1143	F32 ; G20 ; I20 ; I25 ; M80
1144	H25.0 ; H52.1 ; H52.2 ; I11 ; I20 ; M17
1145	D50 ; D50.8 ; E78 ; G56.0 ; I10 ; I11.0 ; I11.9 ; I20 ; I20.0 ; I20.8 ; I25.0 ; I25.1 ; I25.2 ; I25.8 ; I47 ; I50 ; I50.1 ; I70 ; M17.0 ; M17.1 ; M17.2 ; M17.4 ; M17.5 ; M19 ; M48.0 ; Z95.1
1146	C56 ; G56.0 ; H25.0 ; H25.1 ; H25.9 ; H35.3 ; H52.2 ; H52.4 ; I11 ; I11.0 ; I11.9 ; I20 ; I20.0 ; I20.8 ; I25.0 ; I25.2 ; I50.0 ; I50.1 ; Z51.1 ; Z96.1
1147	D32.0 ; F32.0 ; G40.1 ; I25 ; I50 ; M16 ; M17 ; Z96.6
1148	H25 ; H25.0 ; H25.1 ; H52.1 ; H61.2 ; H90 ; H90.3 ; I10 ; K21 ; M17 ; M17.0 ; M17.1 ; Z96.1 ; Z96.6
1149	E11 ; I10 ; I11 ; I11.9 ; M17 ; M17.0 ; M54 ; M54.8 ; M54.9
1150	C50.1 ; C50.8 ; C50.9 ; E11 ; E11.8 ; E11.9 ; I10 ; I11.0 ; I11.9 ; I26 ; I48 ; I50 ; I50.9 ; I70 ; I80.2 ; J10.1 ; J96.0 ; L89 ; M06.9 ; M15 ; S82.6
1151	E11 ; E11.4 ; I20 ; I67.3
1152	A46 ; D51 ; D51.9 ; E11.9 ; H81 ; H81.1 ; H81.3 ; H81.4 ; H81.9 ; H91.1 ; H91.9 ; I10 ; I11.0 ; I25 ; I25.2 ; I49 ; I49.8 ; I50 ; L30 ; L30.8 ; M17 ; M17.0 ; R55
1153	E11 ; F32 ; F51 ; G31.9 ; H25.0 ; H25.1 ; H25.8 ; H33.0 ; H35.3 ; H40 ; H40.0 ; H40.1 ; H44.2 ; H52.1 ; H52.2 ; H81 ; H90.3 ; I10 ; I20 ; I20.9 ; I50 ; I67.2 ; K57.3 ; M15 ; M42 ; M54.2 ; M79.1 ; M79.2 ; Z03 ; Z03.8 ; Z96.1
1154	F05.1 ; F06.3 ; F06.5 ; F43.2 ; G20 ; I10 ; I11.0 ; I11.9 ; I25.1 ; I25.2 ; I48 ; I49.3 ; I49.4 ; I50 ; I50.0 ; I80.0 ; M81 ; M81.0 ; N18
1155	H01.0 ; H01.1 ; H10.0 ; H10.3 ; H10.8 ; H40.1 ; I11 ; I11.0 ; I50 ; I50.0 ; I70 ; I70.9 ; L55 ; M10 ; M79.1 ; M79.2 ; N11.0 ; Z96.1
1156	E78 ; I10 ; M80.2 ; M80.8
1157	I10 ; Z96.1
1158	I10
1159	E78 ; I11 ; I11.0 ; I11.9 ; I63.5 ; I69.3
1160	I11 ; I11.0 ; I11.9 ; I50.1 ; J45 ; M16 ; M16.1
1161	C44 ; C44.3 ; D68.8 ; D68.9 ; H25.0 ; H25.1 ; H40.1 ; I11.0 ; I25.2 ; I50.0 ; J06.9 ; M05 ; M05.8 ; M17.0 ; Z96.1
1162	I20 ; I50 ; M17 ; M17.0 ; Z76.0
1163	G58.0 ; H25.0 ; H25.1 ; I20 ; I20.1 ; I20.8 ; I48 ; I50 ; I67.2 ; I84 ; I84.2 ; L60.0 ; Z76 ; Z96.1
1164	E06.2 ; I11 ; I47.0 ; N39 ; N39.0
1165	E11 ; E11.9 ; G47 ; H10.2 ; H10.5 ; H52.2 ; H81 ; H81.9 ; H82 ; I25 ; I25.0 ; I48 ; I49 ; I49.1 ; I49.4 ; I67.2 ; J02 ; K13.0 ; K30 ; K81 ; L02 ; L02.4 ; L03 ; L03.0 ; M47.8 ; M47.9 ; M54.1 ; N28.8 ; N83.2 ; N83.8 ; N95.2 ; Z96.1
1166	E78 ; H61.2 ; I10 ; I11 ; I11.9 ; M17 ; M17.0 ; M17.1
1167	G20 ; G47 ; J44 ; J44.8 ; J44.9 ; J45 ; J45.8 ; J45.9
1168	D22.4 ; E07.9 ; G25 ; G53.0 ; H40.0 ; H40.1 ; H52.1 ; H52.2 ; H52.4 ; H81 ; I11.9 ; I69.3 ; I70 ; K26 ; K57 ; L30.8 ; L60.0 ; L82 ; M25.5 ; N18.9 ; S52.5 ; Z96.1
1169	H25 ; H25.0 ; H35 ; H35.3 ; H61.2 ; I11 ; J41.8 ; M15 ; M16 ; M16.0 ; M16.1 ; M17 ; M17.0 ; M47.8 ; M47.9 ; M81 ; M81.9 ; S20 ; S20.0 ; S52.5 ; S80.0 ; Z96.1
1170	D25.1 ; E78.0 ; H25.0 ; H25.1 ; H35.3 ; I10 ; I11.0 ; I48 ; K57.3 ; M10 ; M16.0 ; M17 ; M17.0 ; N81.1 ; N81.2 ; R93.7
1171	I25.2 ; M16
1172	I10 ; I50 ; M80 ; M80.0 ; Z24 ; Z25.1
1173	F34 ; F41 ; F43 ; G47 ; G54 ; G54.0 ; G54.1 ; I11 ; I11.0 ; I50 ; M17 ; R52.2
1174	B00.1 ; C16.3 ; D50 ; D50.0 ; E78 ; H90.3 ; I11.0 ; I11.9 ; I25.0 ; I25.2 ; I35.1 ; I48 ; I50 ; I50.0 ; N10 ; N18.9 ; N30 ; Z95.5
1175	F51 ; I10 ; I11.0 ; I20 ; I26 ; I26.9 ; I84.5 ; K20 ; K21 ; K59.0 ; L01 ; M15 ; M47 ; M80 ; M80.0 ; Z95.0
1176	G47 ; I11.0 ; I11.9 ; I20.8 ; I20.9 ; I25.9 ; I48 ; I50 ; I50.0 ; I50.9 ; I69.3 ; M15.0 ; M15.8 ; M48 ; M48.0 ; R52.2 ; S32.5
1177	F00.2 ; F48 ; I10 ; I11 ; S52 ; S52.2
1178	F06.3 ; F06.7 ; F32 ; F41.3 ; G83.4 ; G95.8 ; I25.1 ; K80 ; M47 ; M47.2 ; M48.0 ; S52.5 ; Z03.8
1179	E78 ; F51 ; I11 ; I69 ; I69.3 ; I84 ; K60 ; L30
1180	E03 ; E03.8 ; E78 ; F28 ; F32 ; G10 ; I20 ; I25 ; S42 ; S42.2
1181	G20 ; G45.1 ; H90 ; H90.3 ; I10 ; K80.2 ; K92.2 ; N39.0 ; N81.3
1182	B96.8 ; G20 ; H10.2 ; H10.3 ; H10.5 ; H11.3 ; H52.2 ; H52.4 ; H61.1 ; H61.2 ; I25 ; I25.9 ; I50 ; I50.9 ; J06 ; L97 ; M47 ; N31 ; Z96.1
1183	D50.0 ; D50.9 ; G44 ; G44.2 ; G56.0 ; I11.9 ; I20 ; I20.0 ; I20.8 ; I25.2 ; K40.9 ; K51.1 ; K51.8 ; K51.9 ; M15 ; M15.8 ; M16 ; M16.0 ; M16.1 ; M16.9 ; M19.8 ; M54.1 ; R52.2 ; R52.9 ; S52.5 ; Z76.0 ; Z95.5
1184	H34.8 ; H35.3 ; H40.1 ; H40.5 ; I11.0 ; I25 ; I25.0 ; I48 ; I50 ; M15 ; M15.8 ; M17 ; M17.0 ; Z96.1
1185	H17.8 ; H40.1 ; H40.5 ; I25.9 ; I50.9 ; J15.6 ; J96.0 ; K31.6 ; K56.3 ; N17.8
1186	C50.8 ; E11 ; G40 ; G40.2 ; G40.9 ; H25.0 ; H40.1 ; I11 ; I11.0 ; I11.9 ; I25 ; I63 ; I63.5 ; I69 ; I69.3 ; S06.2
1187	E11 ; F01.3 ; F01.9 ; F06.4 ; G47 ; H10.2 ; H10.5 ; H90.3 ; I10 ; Z03
1188	F39 ; F48 ; G47 ; H04.5 ; I11 ; I11.9 ; I25 ; M17
1189	F03 ; F03.1 ; F41 ; F41.9 ; F51 ; G47 ; H40.1 ; I11 ; I11.0 ; I11.9 ; I50.9 ; T14.0
1190	B90.9 ; D81.9 ; F06.3 ; H52.2 ; H52.4 ; H81 ; H81.3 ; H90.3 ; H93.1 ; I11 ; I11.0 ; I11.9 ; I47 ; I47.1 ; I84 ; I84.5 ; J45 ; J45.0 ; J45.8 ; K20 ; K25.0 ; K25.9 ; K29.4 ; K29.9 ; K30 ; L95.8 ; M81 ; M81.0 ; N11 ; N11.8 ; N64.5 ; N95.2 ; Z01.4 ; Z96.1
1191	H10.2 ; H10.4 ; H25.0 ; H25.1 ; H26.4 ; H40.0 ; H52.1 ; H52.2 ; L72.1 ; S60.0 ; S60.2 ; Z03 ; Z03.8 ; Z96.1
1192	E03.8 ; E03.9 ; F51 ; G20 ; G31.9 ; I11.0 ; I11.9 ; I25.1 ; I63.5 ; M06.0 ; M06.4 ; S01.0 ; S52.0 ; Z02.7
1193	E66 ; E66.9 ; E78 ; F51 ; H25.0 ; H40.1 ; H52.0 ; H52.2 ; H52.4 ; I10 ; I11 ; J45 ; J45.8 ; K21.9 ; M15 ; M47.2 ; M47.8 ; M54.1 ; M81
1194	G47 ; H25.0 ; H25.1 ; H35.3 ; H52.2 ; I06.0 ; I06.2 ; I06.9 ; I11 ; I11.0 ; I11.9 ; I20 ; I25 ; I25.2 ; I44.1 ; I44.2 ; I49 ; I49.4 ; I50.1 ; I50.9 ; K30 ; Z95.2 ; Z95.5 ; Z96.1
1195	E78 ; F00 ; F00.9 ; F06.7 ; F32.0 ; F33 ; H25.0 ; H25.1 ; H35.3 ; H52.2 ; H52.4 ; L82 ; M81 ; R32
1196	B35.1 ; D12.6 ; D12.8 ; G20 ; H25.0 ; H52.2 ; I25 ; I25.1 ; I84 ; I84.2 ; I84.5 ; I84.9 ; J02 ; J02.9 ; K25 ; K27.6 ; K62.1 ; K62.2 ; K62.3 ; M80.9
1197	I11.0 ; I25 ; I26 ; I26.0 ; I48 ; I50
1198	F00 ; F00.1 ; H25.1 ; H35.3 ; H40 ; H40.1 ; I10 ; Z96.1
1199	B35.1 ; B35.3 ; E04.2 ; E06.2 ; E07.9 ; F06.4 ; F06.7 ; F33 ; F41 ; F41.1 ; F41.8 ; G20 ; H00.1 ; H10.0 ; H10.2 ; H10.3 ; H10.5 ; H25.0 ; H35.3 ; H52.0 ; H52.4 ; I10 ; I11 ; I49.4 ; L29.8 ; L29.9 ; L30.9 ; L85.3 ; L85.8 ; L98 ; L98.1 ; R45.1 ; R72
1200	E04.1 ; E11 ; E11.2 ; E11.5 ; E11.9 ; E66 ; I10 ; I79.2 ; M86.9
1201	F51 ; G43.3 ; G44.0 ; G44.4 ; H11.3 ; H25 ; H25.0 ; H25.1 ; I10 ; I11.0 ; J30 ; J30.0 ; K21 ; K57.3 ; K59.1 ; M15 ; M17 ; M17.1 ; N30 ; R51 ; Z96.1
1202	H10.2 ; H25.0 ; H52.0 ; H52.4 ; I11 ; I11.0 ; I20 ; I20.0 ; I20.8 ; I50 ; I50.0 ; I50.1 ; N39.0 ; Z95 ; Z95.1
1203	Z76.0
1204	D51 ; F33.2 ; F41.1 ; F51 ; I10 ; I70 ; M54 ; M80 ; R12
1205	C44.5 ; H35.3 ; H40 ; H40.1 ; I11 ; I11.9 ; I25 ; M17 ; M17.1 ; Z51.0 ; Z96.1
1206	H25.0 ; H25.1 ; H25.8 ; H26.2 ; H26.4 ; H40.1 ; H52.0 ; H52.2 ; H52.4 ; I10 ; I11 ; I11.0 ; I11.9 ; I25 ; I25.0 ; I25.2 ; I67.2 ; I70 ; K62.5 ; K62.9 ; M15 ; M15.9 ; M19 ; M81.0 ; Z02.7 ; Z02.8 ; Z96.1 ; T22.3 ; T23.3
1207	C50.2 ; C50.8 ; E78 ; E78.2 ; F32 ; F32.1 ; F33 ; G47 ; I11 ; I11.0 ; I11.9 ; I20 ; I25.2 ; I50 ; I67 ; J01 ; J30 ; J30.0 ; M13 ; M15 ; Z76.0
1208	E11 ; F06.2 ; F06.3 ; H25.0 ; H40.1 ; H81 ; I20 ; M17 ; M17.0 ; M79 ; M79.0
1209	F01 ; F01.1 ; G45.2 ; G45.4 ; G45.9 ; I11 ; I11.0 ; I11.9 ; M06.4 ; M06.9 ; M15
1210	E11 ; I11 ; I11.0 ; I11.9 ; I50 ; I50.0 ; K29 ; L23 ; L23.3 ; L30.9 ; M17 ; M17.0 ; M54.3 ; M54.8 ; S32.5
1211	F41 ; F51 ; H00.1 ; H04.1 ; H10.3 ; H90.3 ; L23 ; L23.3 ; M16.0 ; M47 ; M47.8 ; M54 ; M54.5 ; M80.0 ; M80.8 ; M81.0 ; N90.4 ; S92.3 ; Z01.4 ; Z76.0 ; Z96.1
1212	D27 ; F06.4 ; F32 ; F41.2 ; H81 ; I10 ; I49 ; I67.2
1213	F32 ; G20 ; H25.0 ; H25.1 ; H40.1 ; I11 ; I11.0 ; J45.8 ; L57.0 ; L82 ; L84 ; L85.3 ; M16.0 ; M47.2 ; M54 ; M54.5 ; M80 ; M80.0 ; S20.2 ; Z03 ; Z03.8 ; Z96.1
1214	E11.7 ; H40.1 ; I11.0 ; M06 ; R42 ; Z71.8
1215	C16 ; C16.8 ; C16.9 ; D50.8 ; D51 ; E03 ; E03.8 ; E03.9 ; E06.0 ; E06.3 ; G40.1 ; G41.8 ; G45.4 ; G45.9 ; H02.4 ; H26.4 ; H40.0 ; H40.1 ; I10 ; I11.0 ; I11.9 ; I25 ; I25.0 ; I49 ; I49.8 ; I50 ; I50.0 ; I50.1 ; I50.9 ; I63.5 ; J02 ; J02.9 ; J04 ; J04.0 ; J45 ; J45.0 ; J45.8 ; J45.9 ; M15 ; M15.9 ; M81 ; M81.0 ; M81.8 ; N30 ; N30.0 ; R10.4 ; R73 ; R73.9 ; Z96.1
1216	C25 ; C25.9 ; C44.7 ; F32 ; F32.1 ; G47 ; G47.0 ; H25.0 ; H25.1 ; Z96.1
1217	G20 ; I50 ; N30
1218	D51.0 ; D53.1 ; F01 ; F01.0 ; H40.1 ; K31.8 ; M15 ; M15.9 ; M42 ; M80.0 ; Z96.1 ; Z96.6
1219	H25.0 ; H25.1 ; H52.0 ; I11 ; M16 ; S60.2
1220	E11 ; I11 ; I11.9 ; I69.3 ; S62.6 ; S93.2 ; S93.4
1221	F06.3 ; F22.0 ; F60.4 ; G21 ; G21.0 ; G47 ; H10.2 ; H81 ; I11.0 ; I11.9 ; I20 ; I20.8 ; I20.9 ; I25.1 ; I50 ; I50.0 ; I50.9 ; I61.0 ; I65.2 ; I69.1 ; I69.3 ; I70.2 ; K21.9 ; M17 ; M51.1 ; M54.1 ; M54.5 ; N30 ; N30.0 ; Q44.6 ; R52.2 ; Z96.1
1222	G20 ; K21 ; K29.7 ; K44.9 ; N81.1 ; S32.5
1223	E78 ; E78.0 ; I10 ; I20 ; M17 ; M17.5 ; Z01.3
1224	E11 ; H25.0 ; H40.1 ; I11 ; I11.0 ; M17
1225	F20 ; F20.0 ; I10 ; I11 ; I11.9 ; I12.0 ; L23.9 ; M15 ; M17 ; N31.1 ; N31.9
1226	A46 ; I10 ; I11 ; I11.0 ; I11.9 ; I25 ; I35.0 ; I47 ; I48 ; I50 ; I50.0 ; I50.9 ; I70 ; I70.2 ; M16 ; M17
1227	E87.0 ; F01.9 ; F06 ; G47 ; I25.1 ; I50.9 ; N39.0 ; S32.1 ; S32.4 ; S32.5
1228	D50.8 ; D50.9 ; E03.2 ; E03.8 ; E03.9 ; G47 ; I11.0 ; I21.9 ; I49.4 ; I50 ; I50.0 ; M05.8 ; M06 ; M06.0 ; M15 ; M15.4 ; M17.0 ; M48.0 ; R52.0 ; R52.1 ; R52.2
1229	F00.1
1230	G00.9 ; H25.0 ; H40.1 ; I11 ; I11.0 ; I20 ; I50 ; I50.9 ; I89 ; L03.8 ; L97 ; M17 ; Z96.1
1231	A41.9 ; D50.9 ; E55 ; H01 ; H10 ; H10.5 ; H35.3 ; I10 ; I20 ; I49 ; I73.8 ; I73.9 ; J96.0 ; K30 ; M16 ; M47 ; M47.2 ; M80.0 ; M81 ; M87.3 ; M87.8 ; N10 ; N17.9 ; N20.1 ; N30 ; N39.0 ; S72.3 ; Z96.1
1232	H25 ; H25.0 ; H25.1 ; H35.3 ; H52.2 ; I11 ; I11.0 ; I11.9 ; I21.1 ; I25.2 ; I25.8 ; I49 ; I50 ; I50.0 ; Z76.0 ; Z95.5 ; Z96.1
1233	E78 ; G45.0 ; H40 ; H40.1 ; H81 ; H81.3 ; I10 ; I20 ; I20.9 ; I25 ; I25.1 ; I25.2 ; I48 ; I49.4 ; I49.5 ; L82 ; R42 ; Z95.0 ; Z95.1
1234	E78 ; E78.2 ; E78.3 ; I11 ; I11.9 ; I20 ; I20.8 ; I84 ; Z76.0
1235	D50 ; D50.0 ; D50.8 ; D50.9 ; I10 ; K80 ; K80.0 ; M16 ; M16.0 ; M19 ; M47 ; M47.2 ; M54.3 ; N18 ; N18.8 ; S01.1 ; S05.0 ; S05.1
1236	F51 ; G20 ; H10.2 ; H52.2 ; I48
1237	E78 ; E78.5 ; I10 ; I69.3 ; J20 ; K35 ; K35.9 ; K40.2 ; K43 ; R42
1238	B35.3 ; B35.4 ; F10.7 ; H52.2 ; H52.4 ; J45 ; J45.9 ; S82.3 ; S82.8 ; Z96.1
1239	C67.2 ; E11 ; E11.9 ; F33 ; F41 ; F41.2 ; F51 ; I10 ; I11 ; I11.9 ; I25 ; I25.2 ; I50 ; I50.0 ; I50.9 ; I69.3 ; N30.1 ; Z95
1240	E06.3 ; E78.0 ; F06.4 ; F41 ; F41.0 ; F41.1 ; F41.8 ; H10.2 ; H10.3 ; H35.3 ; H81.9 ; I49 ; I49.1 ; I50 ; I70.2 ; K20 ; M17 ; M34.0 ; M79.1 ; M80.0 ; M86.9 ; N10 ; N30 ; N30.0 ; N30.2 ; N30.9 ; R42 ; S52.5 ; Z03.1 ; Z76.0 ; Z96.1
1241	Z76.0
1242	E03 ; E03.8 ; F41.0 ; F41.1 ; F51.0 ; I10 ; I11 ; I11.0 ; I20 ; I25.2 ; I25.8 ; I25.9 ; I50 ; I50.0 ; I50.9 ; J30 ; J30.3 ; J45 ; J45.8 ; J45.9 ; K20 ; K26 ; L23 ; M15 ; M17 ; M17.0 ; M17.2
1243	I11 ; I11.9 ; M17 ; M17.0 ; M54.2 ; S52.5 ; S80.0 ; Z76.0
1244	I11 ; I11.0 ; I48 ; I50 ; I70.2 ; I70.9 ; I83.1 ; I83.9 ; L98.4 ; M15 ; M15.0 ; S72.3
1245	A41.5 ; B37 ; E11 ; E11.8 ; G56 ; G56.0 ; H25.0 ; H25.1 ; H40.1 ; H52.2 ; H52.4 ; I11 ; I11.0 ; I11.9 ; I20.8 ; I25 ; I25.0 ; I25.9 ; I49 ; J15.6 ; J96.0 ; K04 ; K04.4 ; K05 ; K29.7 ; K29.9 ; M16 ; M16.0 ; M17 ; M17.1 ; M47.2 ; M51 ; M54 ; M54.1 ; M54.5 ; M79.2 ; M80 ; M80.8 ; N28.1 ; N31 ; N31.0 ; N95 ; N95.2 ; Z96.1 ; Z96.6
1246	F51 ; G20 ; H25.1 ; H81.3 ; I11 ; I11.0 ; I11.9 ; I50.0 ; M15.0 ; M16 ; M16.0 ; M43.1 ; M48.0 ; M54.1 ; M70.6 ; R52.0 ; R52.2 ; Z96.1
1247	C64 ; C66 ; E04.2 ; E05.2 ; E11.7 ; E11.8 ; E11.9 ; E78.0 ; E87.1 ; G44.2 ; G47 ; G47.0 ; H81 ; H81.9 ; I10 ; I11.0 ; I50 ; I50.0 ; I63.5 ; I63.9 ; I65.2 ; I69.3 ; I83.9 ; K30 ; L23 ; M15.8 ; M16 ; M25.5 ; N11 ; N11.9 ; N13.3 ; N28.1 ; N30.0 ; N30.2 ; N31.8
1248	S42.3
1249	G20 ; H25.0 ; H25.1 ; H52.2 ; H52.4 ; I10 ; L82 ; M47 ; M47.2 ; M51.1 ; M54.5 ; M80.0 ; Z96.1
1250	E11.9 ; E78.2 ; H25.0 ; H25.1 ; H25.8 ; H40.1 ; H52.2 ; H93.1 ; I10 ; I11.0 ; I11.9 ; J45 ; J45.8 ; K26 ; M17 ; M17.9 ; M19 ; N95.2 ; N95.8 ; Z96.1
1251	D12.5 ; D45 ; D47.1 ; F32.0 ; F51 ; G47 ; H25.0 ; H25.1 ; H35.3 ; H81.3 ; H81.4 ; I11.0 ; I11.9 ; I27.9 ; I44.2 ; I48 ; I49.0 ; I49.5 ; I50 ; I50.0 ; I50.1 ; I83 ; I83.1 ; I83.9 ; J30 ; J30.0 ; K21 ; K30 ; K80.3 ; L03.0 ; L98.9 ; N18.8 ; N95.2 ; Q21.1 ; R42 ; Z51.1 ; Z95 ; Z95.0 ; Z95.2 ; Z96.1
1252	F32 ; G20 ; I50 ; M17
1253	E11 ; E11.7 ; E11.8 ; F06.6 ; F99 ; G30.1 ; I25 ; I25.0
1254	F43.2 ; F51 ; H25.1
1255	D47.3 ; E04.2 ; E05.2 ; E05.8 ; E78.0 ; E89.0 ; F32 ; F33.1 ; G20 ; G45.3 ; G45.9 ; G47 ; I11 ; I11.0 ; I11.9 ; I48 ; I49 ; I50 ; I67.2 ; I67.8 ; I69 ; I69.3 ; K26.9 ; K30 ; M15 ; M15.8 ; M17 ; M17.0 ; M17.1 ; M17.9 ; Z03 ; Z03.8 ; Z96.6
1256	C50.3 ; H25.0 ; H25.1 ; H34.2 ; H34.8 ; H43.1 ; H43.3 ; I11.0 ; K21.9 ; M10 ; M15 ; M16 ; M16.0 ; Z03
1257	E04.2 ; F05.0 ; F05.8 ; F32 ; G40 ; G40.2 ; G47.3 ; I10 ; I11.0 ; I13.2 ; I20.8 ; I27.9 ; I48 ; I50 ; I50.0 ; I50.9 ; I63.4 ; J18.9 ; J40 ; J45 ; J45.8 ; J45.9 ; J47 ; J96.1 ; J98.4 ; K21.9 ; M54.5 ; M80.8 ; N30 ; N30.9 ; S20.2 ; S22.3 ; S42.4 ; S42.8
1258	D22.5 ; G45.8 ; G45.9 ; I11.0 ; I11.9 ; I25.0 ; I65.2 ; I67.4 ; I67.8 ; I80.3 ; I87.2 ; I87.8 ; L82 ; N18 ; N18.9
1259	E78 ; I10 ; J03 ; J03.9 ; M15 ; M47
1260	D63.8 ; F34 ; G47 ; H25 ; H25.0 ; H25.1 ; H26.2 ; H40 ; H40.1 ; H52.1 ; H52.2 ; I10 ; M34 ; M34.0 ; M35 ; M54 ; N18.0 ; N18.8 ; Z01.3 ; Z49.0 ; Z96.1
1261	F00.1 ; F01 ; F32 ; G30 ; G30.1 ; G47 ; H52.0 ; H52.4 ; H81 ; I10
1262	D25 ; D25.0 ; H10.2 ; H52.2 ; H52.4 ; H81 ; H81.8 ; I10 ; I11 ; I11.9 ; I20 ; I49 ; L82 ; M16 ; M16.1 ; M16.6 ; N28 ; N28.1 ; N30
1263	E11.7 ; I11.0 ; I11.9 ; I25.0 ; I50 ; J04 ; K29 ; M17 ; Z96.1
1264	B35.3 ; B35.4 ; F51 ; H25.0 ; H28 ; H35.0 ; H35.3 ; I10 ; I70 ; M41.8 ; M41.9 ; M47 ; M47.8 ; M48.0 ; R73 ; Z96.1
1265	A46 ; H25.1 ; H25.2 ; I10 ; I20 ; L23.3 ; L23.9 ; L30 ; M17
1266	C20 ; D45 ; F01 ; F01.8 ; F06.3 ; F06.6 ; F32 ; F32.1 ; G47 ; H25.0 ; H25.1 ; H35.3 ; H52.2 ; H52.4 ; I11 ; I20 ; I25 ; I25.2 ; I67.8 ; L71.8 ; L85.3 ; M05 ; M15 ; M17 ; M17.1 ; Z51.0 ; Z51.1 ; Z96.1
1267	I11.9 ; M80.0 ; M80.8
1268	E04 ; E04.1 ; E11.0 ; E11.8 ; E66 ; E66.9 ; I10 ; I11.0 ; I11.9 ; I20 ; I25.0 ; I25.2 ; I25.9 ; I49 ; I50 ; I50.0 ; I50.9 ; J20 ; J44 ; J45 ; J45.8 ; J45.9 ; M80 ; N30 ; N30.0 ; N30.9 ; N39.0 ; N39.3
1269	C50.8 ; E78.0 ; F00.0 ; F03 ; F03.1 ; F51 ; G30 ; G30.0 ; G30.9 ; G58.0 ; I20 ; I20.8 ; I25.1 ; I25.9 ; I69.8 ; K04.5 ; M81.0 ; R07.4 ; R52.1 ; Z51.1
1270	D22.4 ; D23.5 ; E78.0 ; E78.2 ; I06.0 ; I06.1 ; I11 ; I11.0 ; I35.0 ; I35.2 ; I49.1 ; I49.4 ; K05.2 ; K05.4 ; M17 ; M17.0 ; M20.1 ; M20.4 ; M20.6 ; M80 ; Z95.2 ; Z98.8
1271	F32 ; G47 ; H81 ; H90.6 ; H93.1 ; I11.0 ; I11.9 ; I20 ; I48 ; I49 ; I49.5 ; I50 ; J15.9 ; K29 ; K29.3 ; K30 ; M16 ; M17 ; M19 ; M25 ; M47 ; M47.8 ; M79 ; M80 ; N30 ; S52.5 ; Z95 ; Z95.0
1272	D36.7 ; D51 ; E03 ; E03.9 ; E56.8 ; F41 ; F51 ; I20 ; I50 ; I50.9 ; I84 ; K29 ; K83.0 ; M48.0
1273	D27 ; J44.8 ; M17.0 ; M17.1 ; M81 ; M81.9 ; Z03 ; Z03.5
1274	B35.3 ; E66.9 ; E78.8 ; E78.9 ; F32 ; G47 ; H25.1 ; H35.3 ; I11.0 ; I11.9 ; I48 ; I50 ; I50.0 ; I63.4 ; I65.2 ; J40 ; K21.9 ; L23 ; L23.9 ; M10 ; M17
1275	B35.1 ; B35.4 ; C44.5 ; C50 ; C50.4 ; I11.0 ; I25 ; I50 ; L82 ; L92.8 ; M16 ; M17 ; M20.1 ; M20.4 ; M21.2 ; M21.4 ; M47 ; Z51.1 ; Z96.1
1276	A41.5 ; D32.0 ; D32.9 ; D33.0 ; E11.5 ; E11.8 ; E11.9 ; E87.1 ; E87.6 ; F33 ; H25.0 ; H36.0 ; H40.1 ; H52.2 ; H52.4 ; I10 ; I11 ; I11.9 ; I48 ; I50 ; M16.1 ; M80.0 ; R10 ; R10.3 ; Z96.1
1277	C50.4 ; C50.9 ; H02.0 ; H25.1 ; H33.3 ; H35.3 ; I10 ; K10.2 ; M16.0 ; M17.0 ; M48 ; M54.5 ; M80.0 ; Z51.0 ; Z51.1 ; Z96.1
1278	C53.0 ; C54.1 ; C54.9 ; E78 ; E78.2 ; F51 ; G58.0 ; H25.0 ; H25.1 ; I10 ; I11.0 ; I11.9 ; I20 ; I20.0 ; I20.8 ; I49.4 ; J18.9 ; K21.0 ; K29 ; K29.5 ; L57.0 ; M16 ; M16.1 ; M17 ; M17.0 ; M17.1 ; M17.9 ; M47.8 ; M51.1 ; M54.4 ; M54.5 ; M79.2 ; M80 ; M80.0 ; M81.0 ; R05 ; R07.2 ; R07.3 ; R10.1 ; R10.4 ; R42 ; Z03 ; Z03.8 ; Z51.0 ; Z51.1
1279	L40.0 ; N81.1 ; N81.6
1280	A69.2 ; B35.1 ; E06.3 ; E11 ; E11.5 ; E11.8 ; E11.9 ; E78 ; H25.0 ; H52.2 ; I10 ; I20 ; I20.8 ; I48 ; I49.1 ; I70 ; I70.2 ; J20 ; J47 ; K21 ; K21.9 ; M54.2 ; Z24.1 ; Z24.6
1281	H25.0 ; H52.1 ; H52.4 ; K40.9 ; N90.8 ; S93.4 ; Z96.1
1282	F02.8 ; F06.2 ; F06.3 ; F51
1283	C44.3 ; H52.0 ; H52.4 ; H90.3 ; H90.5 ; I11.9 ; M16
1284	E78 ; G47 ; I10 ; I11 ; I11.9 ; I20 ; M16 ; M17 ; M17.1 ; M19 ; M47.8 ; M47.9
1285	Z03 ; Z03.8
1286	C18.6 ; D63.8 ; F48 ; G44.2 ; G44.8 ; G47 ; G98 ; H90.3 ; I12 ; I15.1 ; I20.8 ; I20.9 ; I50 ; I50.0 ; K25 ; K25.0 ; M54 ; M54.2 ; N11 ; N11.8 ; N18 ; N18.0 ; N18.8
1287	B35.1 ; E78.0 ; F41.2 ; F41.8 ; F41.9 ; G40.2 ; H40 ; H40.1 ; I11.0 ; I48 ; J45.0 ; J45.9 ; L24.8 ; L57.0 ; L81.1 ; L84 ; L85.8 ; L85.9 ; M15.8 ; M15.9 ; M19.0 ; M19.1 ; M19.2 ; M19.9 ; M20.1 ; M20.4 ; M21.4 ; M48.0 ; M75.5 ; M75.9 ; M76.6 ; R42 ; S80.0 ; S80.7
1288	D50.8 ; I11 ; I11.0 ; I49.8 ; I50.0 ; K30 ; N11
1289	E11 ; E11.9 ; F00.1 ; F01 ; F01.9 ; F03.1 ; I11.9
1290	I25
1291	F34 ; I25 ; I50 ; I83 ; I83.9 ; M15 ; M15.8 ; M19.8
1292	F00 ; F00.1 ; G30 ; G30.1 ; H25.0 ; H25.1 ; H35.3 ; H40 ; H40.1 ; H40.8 ; L72.1 ; Z96.1
1293	G30 ; G30.0 ; H93.1 ; K04.6 ; M16.0 ; M16.1 ; M17 ; M17.0 ; M47 ; M47.2 ; M47.8 ; M54 ; M54.4 ; M80 ; M81 ; M81.0 ; N10 ; N11 ; N20 ; N20.0 ; R55 ; S52.2 ; Z76.0 ; Z96.1 ; Z96.6
1294	H04.5 ; I11 ; I11.0 ; I20 ; N81.1 ; Q61
1295	F01.3 ; F01.9 ; F06.0 ; F06.3 ; F06.6 ; F33.0 ; F33.1 ; F41.9 ; G47.0 ; G47.9 ; H25.0 ; H52.2 ; I11.0 ; I11.9 ; Z76.0
1296	D24 ; E03 ; H52.2 ; H52.4 ; I11 ; J45 ; M16 ; M16.0 ; M17.0 ; M17.9 ; M47 ; N28.1 ; N95.2 ; S22.3 ; Z95.0 ; Z96.1
1297	C53.8 ; C53.9 ; D50 ; D50.9 ; E11 ; E11.9 ; F33 ; I11 ; I11.0 ; I25 ; I25.0 ; I49.8 ; I49.9 ; I83.9 ; M16 ; M16.0 ; M17 ; M17.0 ; M17.9 ; M47 ; M47.8 ; M47.9 ; M75.9 ; M80 ; M80.0 ; Z51.0 ; Z51.1 ; Z96.6
1298	F00.0 ; G40 ; G40.0
1299	E11 ; E11.7 ; E11.8 ; E11.9 ; E79 ; H25.1 ; I10 ; I11 ; I11.0 ; M06 ; M06.0 ; M54 ; M54.5 ; M80 ; M80.0 ; M80.8 ; S82.2 ; Z76.0 ; Z96.1
1300	E78 ; H25.0 ; H25.1 ; H52.2 ; H52.4 ; H53.2 ; H81.0 ; I10 ; I67.3 ; I67.9 ; M25.5 ; N39.4 ; N95.2 ; R55 ; S60.2 ; S62.3 ; Z03 ; Z96.1
1301	H35.0 ; H35.3 ; H81 ; H81.1 ; I11.0 ; I50 ; I67.2 ; K26 ; K26.7 ; M16 ; M17 ; M17.0
1302	E04.2 ; I11.9 ; I48 ; M80 ; M80.8
1303	H25.0 ; H35.0 ; H35.3 ; H52.2 ; H52.4 ; I11 ; I11.0 ; I11.9 ; I48 ; K20 ; L98.9 ; M47.2 ; N84.0 ; Z01.4 ; Z01.6 ; Z01.8
1304	E78.0 ; E89.0 ; I10
1305	B35.1 ; B35.6 ; I10 ; I20 ; I44.2 ; I49 ; I49.5 ; J41.8 ; J45.8 ; J45.9 ; M05.3 ; M42 ; M42.9 ; N95.1 ; N95.2
1306	I11 ; I11.0 ; I20 ; I48 ; I50 ; M16 ; M80
1307	A60.0 ; E11 ; E11.8 ; E11.9 ; E78 ; E78.2 ; F33.1 ; G47.0 ; G47.9 ; G56.0 ; H10.2 ; H10.3 ; H10.5 ; H25.0 ; H25.1 ; H35.0 ; H52.0 ; H52.2 ; H52.4 ; I11 ; I11.9 ; I25.9 ; I50.9 ; K57.1 ; K57.3 ; K57.9 ; M11.2 ; M15 ; M15.0 ; M15.9 ; M17 ; M17.0 ; M17.1 ; M17.9 ; M19.0 ; M19.8 ; M48.0 ; M54.1 ; M54.5 ; M75.1 ; M75.2 ; M75.5 ; M75.8 ; M80 ; M80.0 ; R10 ; R10.4 ; R52.1 ; R52.2 ; S72.3 ; Z03.8 ; T93.1
1308	H25.0 ; H25.1 ; H43.3 ; H81 ; I11 ; I11.0 ; I63.5 ; M47 ; S40 ; S40.0
1309	C44.7 ; E78.0 ; H01.0 ; H25.0 ; H25.1 ; H52.0 ; H52.4 ; H90.3 ; I12 ; I15 ; I15.1 ; I50 ; I50.1 ; K43.9 ; K52.9 ; K57.3 ; K57.5 ; M15.8 ; M47 ; M47.2 ; M50.1 ; M75.1 ; M75.9 ; M81.0 ; M81.9 ; N11.0 ; N11.1 ; N11.8 ; N11.9 ; N18 ; N18.0 ; N18.8 ; N18.9 ; Q61 ; Q61.0 ; Q61.2 ; Q61.3 ; Q61.8 ; Q61.9 ; R10.2 ; R42 ; S40.0 ; S82.6 ; Z94.0 ; Z94.8 ; Z96.1 ; T86.1
1310	I10 ; J32.8 ; M21.1 ; M21.4 ; M80 ; M80.0 ; M80.2 ; N11 ; N11.9
1311	C19 ; C34.0 ; D13.9 ; D70 ; G40 ; G40.2 ; G40.9 ; H40.1 ; M81.9 ; N39.3 ; S32.0 ; Z48.0 ; Z51.0 ; Z51.1
1312	E11 ; E78.0 ; E78.2 ; H25 ; H25.0 ; H36.0 ; H61.2 ; I11 ; M17 ; Z71.8 ; Z96.1
1313	E78 ; E78.0 ; I10 ; J44.8 ; J44.9 ; J45.1 ; S52.5 ; Z76.0
1314	F25.0 ; F25.1 ; G20 ; G21.1 ; K05.2 ; N39 ; N39.0 ; N39.8 ; R55 ; Z02 ; Z03
1315	C43.1
1316	I11 ; I11.0 ; I11.9 ; I25.2 ; I48 ; K80 ; K80.3 ; K85 ; M10 ; M42 ; Z02.7
1317	A81.2 ; E11 ; E11.8 ; E11.9 ; E14.9 ; E78 ; E78.2 ; F01.2 ; F03.1 ; F06 ; F06.7 ; F32 ; G20 ; G47 ; I10 ; I11.0 ; I11.9 ; I48 ; I49 ; I49.9 ; I50 ; K20 ; M15 ; M47 ; M47.8 ; N30 ; N30.0 ; N31 ; S42.2 ; S62.5
1318	B35.1 ; B35.3 ; E11 ; H10.2 ; H10.3 ; H10.8 ; H35.0 ; H52.0 ; H52.2 ; H52.4 ; I10 ; I11 ; I11.0 ; I48 ; I50 ; I50.0 ; K80.2 ; M17 ; M17.1 ; M81.0 ; Z03
1319	F32.1 ; G47 ; I11 ; I11.0 ; I20 ; I48 ; I50
1320	E11 ; I10 ; I67.2 ; M17
1321	D50 ; E66 ; I11 ; M15 ; M17.0 ; M17.1 ; M17.9
1322	D35.2 ; M25.5
1323	H52.2 ; I11
1324	C13.0 ; C13.9 ; C32 ; D10.5 ; D10.7 ; D10.9 ; F20.2 ; H10.2 ; H25.1 ; H35.3 ; H40.1 ; H52.2 ; I11 ; I11.0 ; I20 ; I48 ; I49 ; I84 ; J32 ; J32.0 ; J38.0 ; J38.3 ; N84.0 ; Z01.4 ; Z96.1
1325	D51 ; D51.0 ; F41 ; F41.9 ; H52.0 ; H52.2 ; H52.4 ; J37.0 ; M17
1326	G50 ; G50.0 ; H15.1 ; H52.0 ; H52.2 ; J06 ; M42.1 ; M54.2 ; M80.0
1327	F32 ; F33.2 ; G40.2 ; G47 ; G81.1 ; H61.2 ; H90.3 ; H90.5 ; I11 ; I11.0 ; I11.9 ; I50 ; I50.0 ; I50.9 ; I61.0 ; I61.5 ; I61.9 ; I64 ; I69.1 ; R45.1
1328	E11.8 ; H25.0 ; H35.3 ; H36.0 ; I70.2 ; Z96.1
1329	E03.8 ; E03.9 ; G47 ; H10 ; H10.2 ; H25.0 ; H52.1 ; H52.2 ; H52.4 ; I11 ; I11.0 ; I20 ; I20.8 ; I20.9 ; I49.5 ; I50 ; I50.0 ; J20 ; J45 ; J45.8 ; J45.9 ; L02 ; L02.4 ; M16 ; M16.0 ; M17 ; M17.0 ; M50 ; N30 ; N30.0
1330	B34 ; B34.9 ; D51.0 ; E05 ; E05.0 ; E11 ; E11.7 ; E11.8 ; E78.0 ; G54.1 ; H40.0 ; H40.1 ; H40.8 ; H81.9 ; I10 ; I11 ; I11.0 ; I11.9 ; I80.3 ; J01 ; J01.9 ; K80 ; M06.4 ; M16.9 ; M17 ; M17.1 ; M17.9 ; M81.0 ; Z96.1
1331	G30.0 ; I11.9 ; I20 ; L30 ; M17
1332	F00 ; F00.1 ; I10 ; I11 ; I11.9
1333	D50 ; D51 ; F01 ; I10 ; I11.0 ; I50 ; I63.3 ; M17
1334	D51 ; D51.8 ; E11 ; E11.9 ; I25 ; I25.0 ; I80.2
1335	E10 ; E10.3 ; E10.7 ; F41.1 ; H26.4 ; H36.0 ; H40 ; H40.5 ; H90.3 ; I11.0 ; I20.8 ; I25.2 ; I49 ; I49.4 ; K04.4 ; K10.2 ; M80.0 ; M80.8 ; Z76.0 ; Z95.1
1336	I10 ; I69 ; I69.3 ; N30
1337	E78.0 ; F33.1 ; G20 ; G62.9 ; H25.0 ; H25.1 ; I11.0 ; I11.9 ; I20 ; I20.1 ; I50 ; K21.9 ; M15 ; M15.8 ; N39.0 ; Z02.7
1338	E78 ; G20 ; H10.3 ; H10.9 ; H18.5 ; H18.8 ; H21.4 ; H43.3 ; I10 ; L21.0 ; L30.9 ; L57.0 ; M16.1 ; M17 ; M17.0 ; M19.0 ; M19.8 ; M47 ; M47.2 ; M47.8 ; M79.2 ; Z96.1
1339	C18 ; C18.7 ; C18.8 ; H10 ; H10.2 ; H25.0 ; H40.1 ; H52.2 ; I10 ; I11 ; I11.9 ; I70 ; I70.2 ; I87.2 ; L24 ; L24.9 ; L95.9 ; L97 ; Z51.1 ; Z96.1
1340	C43.7 ; E78 ; E78.0 ; G56.0 ; H25.0 ; H40 ; H40.0 ; H40.1 ; H52.2 ; H52.4 ; I10 ; I11 ; I11.9 ; I80.2 ; I82 ; I83.9 ; M15.0 ; M16 ; M16.0 ; M16.1 ; M17 ; M17.0 ; M17.1 ; M17.9 ; N31.0 ; R42 ; Z96.6
1341	D50.0 ; D50.9 ; D63.8 ; E11 ; E11.3 ; E11.7 ; E66 ; E66.0 ; I11.0 ; I13.2 ; I48 ; I50 ; I50.0 ; I63.4 ; I63.8 ; I63.9 ; I69.3 ; I69.8 ; I83.1 ; K92.1 ; K92.2 ; L30.9 ; L97 ; N39.0 ; Z71.3 ; Z71.8
1342	E11.0 ; E11.3 ; E11.7 ; E11.8 ; E78.0 ; H25.0 ; H25.1 ; H26.4 ; H36.0 ; H40.1 ; H40.2 ; I10 ; I11.0 ; I11.9 ; I20 ; I20.0 ; I20.8 ; I50 ; I50.0 ; I50.9 ; M15 ; M15.8 ; M16.0 ; M16.1 ; M17 ; M17.0 ; M24.5 ; M75.1 ; M75.5 ; N11 ; S82.5 ; S82.8 ; Z95.5 ; Z96.1 ; T93.2
1343	D51 ; F33 ; F43.2 ; J06 ; J20 ; K21 ; K21.9 ; K76.0 ; K76.9 ; M16 ; M16.1 ; M47 ; M47.8 ; M54 ; M54.5
1344	H90.3 ; K05.2 ; K25 ; M15 ; M17 ; M17.0
1345	E10.7 ; E66.0 ; E78.0 ; G47 ; G63.2 ; H36.0 ; H40 ; H40.1 ; H43.1 ; H43.3 ; H43.8 ; H52.2 ; H52.4 ; I11 ; I11.0 ; I11.9 ; N08.3 ; N11.9 ; N18.8 ; Z71.8 ; Z96.1
1346	G31.2 ; G47 ; G62.1 ; G82.0 ; H25.0 ; H25.1 ; H25.2 ; I10 ; M17 ; Z96.1
1347	C54.8 ; C54.9 ; F10.2 ; F32.9 ; F33.1 ; F41.0 ; F41.2 ; G47 ; G47.0 ; H04.1 ; H04.3 ; H04.5 ; H10.0 ; H10.2 ; H10.3 ; H16.2 ; H35.3 ; H52.0 ; H52.2 ; H52.4 ; I11.0 ; I11.9 ; I50 ; I50.9 ; K25.7 ; K26 ; K26.3 ; K26.7 ; K29.4 ; K29.8 ; K31 ; K31.8 ; K31.9 ; K58.0 ; K70.0 ; K70.1 ; K70.2 ; K71.6 ; K71.9 ; L24.8
1348	E05.2 ; I11
1349	E78 ; G40 ; G40.2 ; G40.4 ; H61.2 ; I10 ; I11 ; I83 ; M15 ; M17 ; M21.4 ; M75.1 ; M75.2 ; M79.1 ; M79.6 ; M80
1350	F32 ; G47 ; I10 ; M72.0
1351	H25.0 ; H25.1 ; H40.1 ; H52.0 ; H52.2 ; H52.4 ; I09 ; I09.9 ; I34.0 ; Z96.1
1352	F33.1 ; Z03 ; Z03.8
1353	C34.1 ; E78 ; E78.0 ; E78.2 ; F41.9 ; G47 ; H01.0 ; H02.4 ; H10 ; H10.2 ; H25 ; H25.1 ; H40 ; H40.1 ; H52.1 ; I10 ; I11 ; I20 ; I20.8 ; I21 ; I21.0 ; I25.0 ; I25.2 ; I47 ; I48 ; I49 ; I49.4 ; I50.0 ; I50.1 ; I69.2 ; I69.4 ; I70 ; I83.9 ; K29.3 ; K29.5 ; L20 ; L82 ; M16 ; M16.1 ; M17 ; M17.1 ; M19 ; N11 ; N30 ; N30.2 ; N31.9 ; N95.2 ; S06.5 ; S20.2 ; S20.4 ; Z85.1 ; Z95 ; Z95.5
1354	I83.9
1355	E11 ; E11.7 ; F33 ; F33.3 ; F51 ; G81 ; G81.1 ; H61.2 ; I10 ; I11 ; I11.0 ; I69.3 ; L97 ; N31 ; N31.9
1356	E78 ; H10.2 ; H10.5 ; H10.8 ; H52.0 ; H52.2 ; H90.3 ; I10 ; I83 ; I83.9 ; J06.9 ; L23.8 ; L30.9 ; L71.8 ; M16 ; M16.0 ; M16.1 ; M20.1 ; M21.4 ; M51.1 ; M54.1 ; N20.0 ; N84.0 ; N85.0 ; N95.2 ; Z01.4 ; Z01.6 ; Z51 ; Z71.8 ; Z76.0 ; Z76.8
1357	F51 ; G20 ; S42.4 ; S42.9
1358	I10 ; I11.9 ; I25 ; K21 ; K42.9 ; M17 ; M17.1
1359	A69.2 ; E05.4 ; E05.8 ; E05.9 ; I25 ; I30.1 ; I35.8 ; I43.1 ; I47 ; I47.9 ; I48 ; I49.5 ; I49.9 ; I50 ; I50.0 ; I50.9 ; J01 ; K21 ; M01.2 ; M17 ; R10 ; R10.3 ; S22.0 ; Z01.4 ; Z01.7 ; Z02.9 ; Z48 ; Z48.0 ; Z76.0 ; Z95.0 ; T91.1
1360	D23.1 ; D23.3 ; H25.0 ; H52.1 ; H52.2 ; H90.6 ; I11 ; I11.9 ; L84 ; M16.0 ; M47.2 ; M47.8 ; Z76.0 ; Z96.1
1361	C20 ; D50 ; D50.0 ; I11.0 ; I11.9 ; K57.3 ; Z51.1 ; T51.9
1362	I10 ; M15 ; M19 ; M19.8 ; M47
1363	F06.3 ; F32.1 ; F33.2 ; G35 ; G47 ; K59.0 ; N30 ; N30.0
1364	D17 ; L82 ; Z75.1
1365	M19 ; S52.0 ; S52.1
1366	C50 ; C50.9 ; I10 ; Z51.1
1367	E04.1 ; E11 ; E11.8 ; E11.9 ; H40.5 ; H43.8 ; H91.8 ; H93.1 ; I11 ; I11.0 ; I11.9 ; K21.9 ; K43 ; K43.9 ; M75.1 ; M75.2 ; Z71.3 ; Z71.8 ; Z76.0 ; Z96.1
1368	H52.0 ; H52.2 ; H52.4 ; I49 ; I49.9 ; I83.9 ; K20 ; K21.0 ; K26 ; K26.7 ; K29.4 ; K59.0 ; K80 ; K80.1 ; K80.2 ; N63 ; R10 ; R10.4 ; Z03.1 ; Z03.8
1369	H25.0 ; H25.1 ; H52.1 ; M05 ; M05.8
1370	D84 ; H93.1 ; I67.2 ; S52.5 ; S52.6
1371	A15.1 ; A18.1 ; B90.9 ; E11 ; F10.2 ; I42.6 ; I50.9 ; K21 ; K21.9 ; K30 ; K70.0 ; K70.1 ; K86.0 ; L30 ; M15 ; M15.0 ; M16.0 ; M17 ; M17.1 ; M47.8 ; M87.9 ; N11 ; N18 ; N18.9 ; N30.2 ; N84.0 ; Q66.0 ; R10.4 ; S43.0 ; S72.4
1372	E11 ; N95.1 ; N95.2 ; Z01.6 ; Z01.7
1373	D50 ; F32 ; F32.1 ; G62.1 ; I25.9 ; I50.9 ; L97 ; T33.8
1374	G56.0 ; M05.3 ; M05.8 ; M17.0 ; M17.1 ; M35 ; M35.0 ; M50.1 ; M51.1 ; M81.0 ; Z01.4 ; Z01.6
1375	I25.2 ; I70.2 ; I74.3 ; K43.9
1376	J18 ; Z76.0
1377	I11
1378	B36.8 ; E11 ; E11.4 ; E11.7 ; E11.9 ; E78 ; H52.1 ; I11 ; I11.0 ; I11.9 ; I20 ; I70.2 ; J01 ; J04 ; J42 ; K21.0 ; K21.9 ; L60.0 ; Z01.6
1379	E11 ; E11.9 ; F45.3 ; H36.8 ; H52.0 ; I11 ; I11.0 ; I11.9 ; I42.0 ; I48 ; I49.4 ; I50 ; I50.0 ; J30.3 ; J45.8 ; J45.9 ; K25 ; K25.0 ; K26 ; K26.0 ; M16 ; M16.0 ; M16.9 ; M51 ; M51.1 ; M80.8 ; T45.5
1380	M96.0 ; M96.9 ; S82.5 ; Z96.6 ; T84.0 ; T84.2
1381	A41.8 ; C50.4 ; F10.7 ; F34.9 ; G47 ; I15.9 ; I97.2 ; J15.9 ; J44.9 ; K29 ; K40 ; K40.9 ; L89 ; M54 ; M54.4 ; M81.0 ; N39.0 ; S06.5 ; S93 ; S93.4 ; Z98.8
1382	D48.5 ; D48.6 ; G47 ; K30 ; M19 ; M19.0 ; M47.8 ; M48.0 ; M51.1 ; M54.1 ; Z01.4 ; Z01.7 ; Z76.0
1383	E05.0 ; F00.9 ; G30.0 ; G40 ; G40.2 ; M15 ; N39.0 ; N39.9 ; Z76.0
1384	F10.2 ; F51 ; G62.1 ; I11 ; M17 ; M17.1 ; M47 ; M54 ; M54.2 ; M54.9 ; S12.1 ; S72.4
1385	F00 ; F00.0 ; F06.3 ; F41 ; K04.4 ; M54.4 ; M54.5 ; S70.0 ; S83.4
1386	F51 ; H52.0 ; H52.2 ; H52.4 ; K30 ; M15 ; M17.1 ; M17.9 ; M19 ; M47.2 ; M47.8 ; M80.0 ; M81.0 ; N60.2 ; R07.0 ; R07.3 ; R10.4 ; S83.6 ; Z01.4 ; Z01.6
1387	D51 ; E04.1 ; E89.0 ; E89.9 ; L02.4 ; L02.8 ; Z01.6 ; Z48.0
1388	E10 ; E10.2 ; E10.9 ; E11.4 ; E11.9 ; E13.0 ; E13.1 ; E13.8 ; E13.9 ; J18.9 ; K20 ; K29.5 ; K29.8 ; K70.3 ; K86.0 ; K86.8 ; L97 ; M47.2 ; M47.8 ; S82.8
1389	E05 ; E05.0 ; H40 ; K26
1390	H02.4 ; I84 ; I84.5 ; J06 ; J06.9 ; J20 ; K62.3 ; M54.5 ; N30
1391	C50.4 ; C50.8 ; D05.1 ; D48.6 ; H60 ; K29.4 ; M54.5 ; M70 ; N95 ; N95.1 ; N95.2 ; R12 ; Z01.4 ; Z01.6 ; Z03 ; Z48.8 ; Z51.1
1392	G31.2 ; G62.1 ; G82.0 ; I10 ; I50 ; I50.9 ; J06 ; K70 ; M16 ; S82.3 ; S82.8
1393	F33 ; F33.1 ; F51 ; G43 ; G44 ; G44.2 ; H25.0 ; J01 ; J04 ; J20 ; J31.0 ; K21 ; K21.0 ; K21.9 ; L42 ; M15 ; M15.9 ; M17 ; M17.0 ; M42 ; M42.9 ; M47.2 ; M47.8 ; M50.1 ; M54 ; M54.1 ; M54.2 ; M54.5 ; M81 ; M81.5 ; R52.1 ; Z01.4 ; Z01.6
1394	G56 ; G56.0 ; H72.0 ; M16 ; M54.1 ; S52.6 ; T92
1395	F32 ; G44 ; J30 ; N95.2 ; S52.5 ; Z01.4 ; Z01.6
1396	C84.0 ; L23.8 ; N40
1397	I11 ; I11.0 ; I11.9 ; I50.1 ; I50.9 ; I69 ; I69.4
1398	F10.7 ; G40 ; G40.2 ; G40.5 ; I11 ; I11.0 ; I11.9 ; I63 ; I63.5 ; I69.3 ; I70.8
1399	M17
1400	G54 ; M47
1401	I11 ; K63 ; L30
1402	H25.0 ; I11 ; I11.0 ; I50 ; I50.0 ; I50.9 ; I67 ; I67.2 ; I69 ; I69.3
1403	I11 ; M15
1404	M79 ; M79.2 ; S12.0
1405	F32 ; I10 ; I11 ; I50 ; I67 ; J44 ; J44.0 ; J44.8 ; J44.9 ; J45 ; J45.9 ; J96.0 ; J96.1 ; K22.6 ; K25 ; K25.7 ; K29 ; K29.5 ; M15 ; M47 ; M47.8 ; M81 ; M81.0 ; R10.1 ; R10.3 ; R10.4
1406	E05 ; E05.0 ; E05.2 ; E05.8 ; E11 ; E11.7 ; E11.8 ; E11.9 ; H91.1 ; I10 ; I11 ; I11.0 ; I11.9 ; I50 ; I50.9 ; I70 ; I70.2 ; K29 ; K29.7 ; K44.9 ; L30.4 ; L40.0 ; M17 ; M17.0 ; M17.1 ; M17.4 ; N39.0
1407	G50 ; G50.0 ; H10.3 ; H10.5 ; H25.1 ; H35.3 ; I11 ; I11.0 ; K29 ; K29.3 ; M15 ; M15.0 ; N76.1 ; N76.3 ; N81.2 ; N81.3 ; Z96.1
1408	I11.9 ; I67
1409	E11 ; E11.5 ; E11.7 ; H36.0 ; I11 ; I11.0 ; I25.2 ; I35.0 ; I48 ; I50 ; I50.0 ; I70.2 ; M15 ; M15.0 ; Z95.2 ; Z95.5 ; Z96.1
1410	E11.8 ; F01.3 ; I11.0 ; I11.9 ; I63.3 ; I63.5 ; N30 ; N30.0 ; N39 ; N39.0
1411	E11 ; E11.8 ; I11 ; I11.0 ; I47 ; I48 ; I50.0 ; Z95.0
1412	D17.9 ; G56 ; G56.0 ; I11.9 ; J45 ; J45.9 ; K29 ; M15 ; M50 ; M51 ; M51.1 ; M54.5
1413	D50 ; D51 ; D51.9 ; F33 ; G20 ; G47 ; H40 ; H40.1 ; H90.3 ; H90.5 ; I11 ; I11.0 ; M51 ; N40 ; Z96.1
1414	G47 ; I11 ; I49 ; L03 ; L03.2
1415	I11.9 ; M15.9 ; M17.0
1416	I70 ; J20
1417	F48 ; H04.1 ; I11 ; I11.0 ; I20 ; I20.8 ; I48 ; I50 ; I50.1 ; N40 ; R10
1418	B35.1 ; C44.3 ; C44.9 ; D12.8 ; D13 ; D51.0 ; F06.3 ; F34 ; G47 ; H10.3 ; H40.1 ; H52.1 ; H52.2 ; H61.2 ; H81.1 ; H90.3 ; I11.0 ; I11.9 ; I20 ; I20.8 ; I25.1 ; I25.2 ; I44.2 ; I49.3 ; I49.5 ; I50 ; J44 ; J44.8 ; K21.9 ; K59.0 ; K59.9 ; K63.8 ; L30.8 ; L30.9 ; M10 ; M17 ; M17.1 ; M25 ; M25.8 ; M48.0 ; M51.1 ; M54 ; M54.1 ; M54.2 ; M79.2 ; N40 ; R51 ; Z03 ; Z03.9 ; Z95.0 ; Z96.1
1419	D63 ; I11 ; I11.0 ; I11.9 ; I20 ; I49.5 ; I50 ; I50.0 ; I83.9 ; K80.0 ; K80.2 ; L85.8 ; M15 ; M17 ; M17.1 ; M51.1 ; M75 ; M75.0 ; N40 ; N41.1 ; S40.0 ; S80.0 ; Z03.8 ; Z76.0 ; Z95.0
1420	B35.1 ; B35.3 ; C61 ; G81.1 ; G82.5 ; H90.3 ; H90.5 ; I11 ; I11.0 ; I11.9 ; I20 ; I20.0 ; I20.8 ; I21 ; I21.4 ; I25 ; I25.0 ; I25.2 ; I48 ; I49.8 ; I50 ; I50.0 ; I50.1 ; I50.9 ; I69 ; I69.3 ; I69.4 ; J20 ; L12 ; L12.0 ; L23 ; L23.8 ; L23.9 ; L30.3 ; L30.8 ; L30.9 ; M10 ; M10.0 ; M47.8 ; N18.8 ; N18.9 ; N40 ; R31 ; R33
1421	C64 ; H61.2 ; I10 ; I84 ; J20 ; M10 ; M50 ; M51.1 ; M75
1422	B82 ; C34.3 ; D38.1 ; H25 ; H25.0 ; H25.1 ; H40 ; H40.1 ; I49 ; I49.8 ; I84 ; I84.9 ; J44 ; J44.8 ; J44.9 ; J45 ; J45.8 ; K25 ; K31 ; Z96.1
1423	C61 ; H35.3 ; K05 ; M51 ; N40
1424	F07.2 ; G47 ; I67 ; I70 ; I87.0 ; M17 ; M17.0 ; M17.1 ; M17.5 ; S52 ; S52.0
1425	G40 ; G40.0 ; J40 ; J44 ; J44.8 ; J45 ; J45.8 ; J45.9 ; M16 ; M16.0 ; M54 ; M54.1 ; S42.2
1426	E10 ; I10 ; I11.9
1427	J04 ; J04.2 ; K25 ; M16 ; M48.0 ; M51.1 ; M54.1 ; M54.5 ; M77.1 ; R52.2
1428	E03 ; I11
1429	I10 ; I11 ; I11.0 ; I48 ; I63.4 ; I69 ; K21
1430	I10 ; I11 ; I11.0 ; I65.2 ; I70 ; I70.2 ; L23 ; M16 ; M17
1431	I67.2
1432	I10 ; I11 ; I49 ; I50
1433	E78 ; H25.1 ; H25.2 ; I11 ; Z96.1
1434	F01
1435	F00 ; F00.1 ; F00.9 ; I11 ; I11.0
1436	C43.3 ; C44.3 ; G20 ; H25 ; H25.1 ; I10 ; I11 ; I11.0 ; I11.9 ; I63.0 ; I63.5 ; I69.3 ; I70.2 ; K80.2 ; L97 ; Z96.1
1437	D51 ; E78 ; E78.0 ; H26.4 ; H40.1 ; H54.4 ; I11 ; I11.9 ; I49 ; I49.3 ; I49.4 ; I49.8 ; I50 ; I50.0 ; I70 ; L23 ; Z76.0 ; Z96.1
1438	H40 ; H40.1 ; K21 ; Z76.0
1439	B37.8 ; E11 ; G20 ; H61.2 ; I11 ; I70 ; K21 ; K29 ; M13 ; M17
1440	E11.9 ; F41.9 ; G45 ; G45.0 ; G47 ; H35.3 ; H90.3 ; H90.8 ; I11.0 ; I11.9 ; I25.0 ; I48 ; I50 ; I50.0 ; L97 ; M15.0 ; M50.0 ; M54 ; M54.8 ; S40.0 ; Z96.1
1441	E03 ; E03.8 ; E06.3 ; F00.9 ; F01 ; F01.0 ; G30.1 ; I49.5 ; K80 ; K80.4
1442	E11 ; E11.2 ; E11.5 ; E11.8 ; G45 ; G45.0 ; H25.0 ; H25.1 ; H36.0 ; I10 ; I11 ; I11.9 ; I20 ; I49 ; I70 ; Z96.1
1443	G47 ; H26.4 ; I11.0 ; I20 ; I20.8 ; I25.0 ; I50 ; I50.0 ; J44 ; K29 ; L23 ; L23.8 ; L27.9 ; M15.0 ; M17.0 ; M50 ; M50.1 ; M75 ; M75.0 ; M80 ; M80.0 ; S20.2 ; S52.5 ; Z96.1
1444	I10 ; I11 ; I11.0 ; I21.1 ; I25.2 ; I50 ; I50.0 ; I63 ; I63.0 ; L30 ; L30.3 ; L97 ; M17 ; M17.0 ; M51 ; M75 ; Z95.0 ; Z95.5
1445	D22.0 ; D22.3 ; D23.3 ; E78 ; G20 ; H04.1 ; H10.0 ; H10.3 ; H25 ; H25.0 ; H40.0 ; H40.1 ; H52.0 ; H52.2 ; H52.4 ; I11.0 ; I11.9 ; I20 ; I20.8 ; I20.9 ; I25 ; I25.1 ; I49.8 ; I50 ; I50.0 ; I50.1 ; J06 ; J20 ; J30.0 ; J42 ; K21 ; K21.9 ; K26 ; K30 ; K31 ; K58.0 ; L21.0 ; L21.8 ; L23 ; M17 ; M17.0 ; M17.1 ; M47 ; M47.0 ; M51.1 ; N13.2 ; N13.9 ; N20 ; N20.0 ; N20.1 ; N23 ; N30 ; N30.2 ; Z01.4 ; Z96.1
1446	E78 ; I11 ; I11.0 ; I11.9 ; I20 ; I25.2 ; I50 ; I87 ; I87.0 ; M17 ; M17.9 ; M43.0 ; M50 ; M50.1 ; M54
1447	D50 ; D63.8 ; E78 ; F06.4 ; F13.2 ; F32 ; F32.1 ; F32.2 ; F41 ; F41.0 ; G45.0 ; G47 ; G47.0 ; G50.9 ; H00.1 ; H04.1 ; H25.0 ; H35.0 ; H40 ; H40.1 ; H81 ; H81.1 ; H93.1 ; I10 ; I11 ; I11.0 ; I11.9 ; I12 ; I12.0 ; I20 ; I20.8 ; I25 ; I25.0 ; I25.1 ; I25.9 ; I48 ; I49 ; I49.1 ; I50 ; I50.0 ; I50.9 ; I63 ; I63.4 ; I63.5 ; I69.3 ; I70 ; I84 ; J44.8 ; J44.9 ; J45 ; J45.1 ; J45.8 ; J45.9 ; K21 ; K21.0 ;…
1448	E11 ; F32 ; F34 ; H25 ; H25.1 ; H35.3 ; H61.2 ; I10 ; I11 ; I11.9 ; I20 ; I50 ; I63 ; I71.4 ; K21 ; L30 ; M13 ; M16 ; Z96.1
1449	C44.5 ; D04 ; D04.5 ; D22 ; D22.5 ; E78 ; F32 ; F41 ; F51 ; G44 ; G44.2 ; G44.8 ; G50.0 ; H10 ; H10.2 ; H25 ; H25.0 ; H25.1 ; H35.3 ; H40.1 ; H47.7 ; H52.0 ; H52.2 ; H52.4 ; I11 ; I11.0 ; I11.9 ; I20 ; I49 ; I49.4 ; I70 ; I80.2 ; J01 ; J40 ; J45 ; J45.8 ; K30 ; L57.0 ; M15 ; M31.6 ; M80 ; M80.0 ; M81.8 ; N10 ; N30 ; N30.2 ; N30.9 ; N39.0 ; N39.3 ; N39.8 ; S52.5 ; S52.6 ; Z25.1 ; Z76.0 ; Z96.1
1450	E03 ; H04.3 ; H10.3 ; H10.5 ; H25 ; H25.0 ; H25.1 ; H40 ; H40.1 ; H61.2 ; I10 ; I11 ; I11.9 ; I49 ; I63.5 ; K04.5 ; K04.6 ; M17 ; M17.1 ; M51.1 ; Z96.1
1451	E03 ; E03.2 ; E03.8 ; E78 ; E89 ; E89.0 ; E89.1 ; F06.4 ; F34 ; G21.8 ; G45 ; G45.0 ; G47 ; G50 ; G50.0 ; H35.3 ; H44.2 ; I11 ; I11.0 ; I11.9 ; I20 ; I20.0 ; I20.8 ; I25 ; I25.0 ; I25.1 ; I25.5 ; I48 ; I49 ; I49.0 ; I49.5 ; I50 ; I50.0 ; I50.1 ; I63 ; I63.5 ; I63.9 ; I67.2 ; I69 ; I69.3 ; I70 ; I70.8 ; K26 ; K26.7 ; K29 ; K29.0 ; K29.3 ; K42 ; K42.9 ; M47.2 ; N11 ; N11.0 ; N18.9 ; N30 ; N76.1 ; Z…
1452	C34.2 ; E78.2 ; G81.1 ; H40 ; H40.1 ; H40.9 ; I10 ; I11.0 ; I11.9 ; I20 ; I20.8 ; I25.0 ; I25.2 ; I25.8 ; I25.9 ; I50 ; I50.0 ; I63.5 ; I69.3 ; Z95 ; Z95.5
1453	C91.1 ; E03 ; E03.4 ; E03.8 ; E06.3 ; E11 ; E11.4 ; E11.8 ; H25.0 ; I10 ; I11 ; I11.9 ; K43 ; K43.9 ; K80 ; K80.1 ; K80.2 ; L23 ; N31 ; N31.9 ; Z76.0
1454	C20 ; D63.0 ; H25.0 ; H25.1 ; H35.3 ; H40.1 ; H52.2 ; H52.4 ; I11.9 ; I20 ; K04.4 ; Z96.1
1455	E03 ; E78 ; E89.0 ; H81 ; I11 ; I11.9 ; I20 ; I70 ; J18 ; J40 ; M15 ; M17 ; M17.1 ; M42.1 ; M80.0 ; N95.2 ; Z76.0
1456	F10 ; G47 ; I11 ; I11.0 ; I11.9 ; I26.0 ; I26.9 ; I47.2 ; I48 ; I50 ; I50.0 ; I50.9 ; J20 ; J20.8 ; L23.3 ; L23.9 ; L24 ; L24.4 ; L97 ; M15 ; M15.0 ; M17.0 ; M50.1 ; M51.1 ; M79 ; M79.2 ; Z01.3 ; Z01.6
1457	E11 ; E11.8 ; E78 ; I11.0 ; J44 ; J44.1 ; K21 ; M13.0 ; M35.3 ; N39 ; N64.4 ; N95.2 ; N95.8 ; Z03.8
1458	G20 ; I11 ; I11.9 ; M47 ; M51 ; M51.1 ; M54 ; M54.1
1459	B37.3 ; E78 ; F48 ; G47 ; G56.0 ; H52.0 ; H52.4 ; H61.2 ; I11.9 ; K21 ; N30 ; N30.9 ; N95.2
1460	E03 ; E03.4 ; E03.8 ; E06.3 ; E78 ; E78.0 ; E78.8 ; F22.0 ; F32.1 ; F34 ; F34.0 ; G47 ; G47.0 ; G56.3 ; I11 ; I11.0 ; I11.9 ; I20.8 ; J04 ; J04.0 ; M24.5 ; M47.8 ; M47.9 ; M51.1 ; S42.2 ; S42.3
1461	E11 ; E11.8 ; E66 ; E66.0 ; E66.9 ; F06.3 ; F06.8 ; G45.0 ; G47.3 ; G62.9 ; G63.3 ; G63.8 ; H52.0 ; H52.4 ; I10 ; I20 ; I48 ; I60.7 ; I63.5 ; I70 ; I70.2 ; J15.0 ; K04.4 ; K29 ; M17 ; M17.0 ; M17.1 ; M54 ; N20.0 ; N20.1 ; Z93.0 ; Z96.6
1462	I11 ; S62.5
1463	C61 ; E78.9 ; H10.3 ; H10.4 ; H25.0 ; H25.1 ; H25.9 ; H52.2 ; H52.4 ; H90.3 ; H90.8 ; I11.0 ; I11.9 ; I20.8 ; I20.9 ; I25.0 ; I47 ; I49 ; I49.4 ; M16.0 ; M17 ; M17.0 ; M17.1 ; M19.0 ; M75.9 ; N40 ; Z02.4 ; Z03 ; Z03.8 ; Z95 ; Z95.5 ; Z96.6
1464	I20 ; I20.8 ; I42 ; I48 ; I84.4
1465	A09 ; D37.4 ; D50.0 ; G47.8 ; G62.1 ; I10 ; I44.0 ; J18 ; J18.9 ; K20 ; K25.7 ; K26.1 ; K26.4 ; K26.7 ; K65.0 ; K70.9 ; T29.3 ; T31.2
1466	H90.3 ; I25 ; I50 ; J15
1467	F32.0 ; G45.9 ; I10 ; I11.0 ; I50 ; I70 ; J06 ; J06.8 ; K21 ; M16.0 ; M17.0
1468	E11 ; E11.3 ; E11.7 ; E11.9 ; G45.8 ; H36.0 ; H81 ; H81.3 ; H90.3 ; H90.5 ; I11.0 ; I11.9 ; M05 ; M06 ; M06.0 ; M06.9 ; N30.2 ; Z71.3 ; Z71.8
1469	F01.9 ; G30.1 ; I83 ; N32 ; Z03 ; Z03.3
1470	F00.1 ; F00.2 ; F01
1471	D50 ; D50.8 ; F06.6 ; H90.3 ; Z76.0 ; Z96.1
1472	F32.1 ; H25 ; H25.1 ; I11.9 ; I20 ; I70 ; M15 ; S32.5 ; S82 ; S82.6
1473	F01.9 ; F03.1
1474	H25.0 ; H25.1 ; H40.1 ; H52.1 ; H52.2 ; H52.4 ; M54 ; S92.0
1475	F06 ; F06.3 ; H52.2 ; H52.4 ; I11 ; I11.0 ; I20 ; I20.8 ; I22 ; I25.2 ; I26.9 ; I50 ; I50.0 ; K21 ; K21.9 ; K44 ; K44.9 ; M15 ; M15.0 ; M47.2 ; N30 ; Z96.1
1476	H35.3 ; I11 ; I11.9 ; I25 ; I25.8 ; I44.2 ; I49.5 ; I50
1477	E11 ; E11.9 ; I11.9 ; I69.3
1478	C44.5 ; D23.1 ; F22.0 ; F34 ; F41 ; G47 ; H00.1 ; H02.3 ; I11.9 ; I49.4 ; I50 ; I50.9 ; M25.5 ; R10.3 ; R10.4 ; Z96.1
1479	I11 ; I11.9 ; I48 ; M15 ; M15.8
1480	G47 ; H81 ; I11.9 ; K21 ; S82.5
1481	C20 ; F03 ; F03.0 ; F03.1 ; F33 ; G45 ; G45.0 ; I11.0 ; I11.9 ; I48 ; I49 ; I50 ; I50.0 ; K20 ; K21 ; Z03 ; Z51.0 ; Z51.1
1482	C64 ; D41.0 ; D63.0 ; D64.9 ; E05.2 ; E05.9 ; E06.3 ; E79.0 ; H25.0 ; H25.1 ; H35.3 ; H40.0 ; H40.1 ; H52.2 ; I11.0 ; J04 ; N18.9 ; Z96.1
1483	E79.0 ; F41 ; F41.0 ; H90.3 ; I11 ; I11.0 ; K21 ; M05.8 ; M10 ; M10.9 ; M15.8 ; M15.9 ; N19
1484	H25.0 ; I10 ; J45 ; K21 ; M13 ; M15 ; N30 ; N81 ; N81.1 ; N81.2
1485	E78 ; E78.9 ; I11 ; I11.9 ; I20 ; I20.8 ; I20.9 ; I25.1 ; K80.2 ; M16 ; M16.1 ; M16.7 ; M25.5 ; N39 ; N39.0 ; Z71.9 ; Z76.0 ; Z95.1
1486	F32.2 ; H25.0 ; H25.1 ; H40.1 ; I10 ; K04.4 ; K80 ; N81.1 ; N95.2 ; Z54.0 ; Z54.8
1487	F20.0 ; H40.1 ; M54
1488	C67.2 ; C67.8 ; C67.9 ; D63.0 ; D63.8 ; G45 ; H25.0 ; H33 ; H33.0 ; H35.3 ; H90.3 ; H90.6 ; H93.1 ; I10 ; I11.0 ; I11.9 ; I20 ; I20.8 ; L89 ; M50 ; M54 ; M54.1 ; M79.1 ; M79.2 ; M81.0 ; N11 ; N11.1 ; N11.9 ; N13.2 ; N13.3 ; N18.0 ; N18.9 ; N20.0 ; N30 ; N30.9 ; N39.0 ; Z01.4 ; Z01.6 ; Z51.1
1489	G45.1 ; I20.8 ; I25 ; I25.9 ; I48 ; I50 ; I50.0 ; I50.1 ; I50.9 ; I69.3 ; I69.4 ; I70 ; I70.0 ; I70.2 ; I70.8 ; K44.9 ; K85 ; M42.1 ; M47 ; M47.2 ; M47.8 ; M47.9 ; M51 ; R10.1 ; R10.4 ; R49.0
1490	C90.0 ; D63.0 ; E11 ; E11.4 ; E11.9 ; J06 ; J20 ; J20.9 ; M82.0 ; Z51.0 ; Z51.1
1491	F32 ; F34.0 ; G45.0 ; G47 ; I11 ; M79 ; N39 ; N39.9
1492	B02.3 ; B02.9 ; H52.4 ; I10 ; I11.0 ; L84 ; M17 ; M17.0 ; M17.1 ; M20.0 ; M20.1 ; M20.4 ; M21.4
1493	B34 ; B34.9 ; F48 ; I11.0 ; I49 ; I49.8 ; I50 ; I50.0 ; K30 ; Q66.0
1494	M16 ; M16.1 ; M51.1
1495	E11 ; I10 ; R42
1496	I11 ; I11.9 ; S43.0
1497	G47 ; G64 ; H81 ; H81.3 ; H90.3 ; I11 ; I11.0 ; I25.9 ; I50 ; I50.9 ; I87.2 ; J40 ; J44 ; J44.8 ; J45 ; J90 ; M19 ; N40 ; Z96.1
1498	F33 ; G20 ; H90.3 ; I50 ; K04 ; K04.7
1499	B35.1 ; B35.3 ; G20 ; I20 ; I25 ; I25.1 ; I25.9 ; I49 ; I50 ; I50.9 ; K40 ; K40.2 ; K40.9 ; N40
1500	I11.9 ; I49.4 ; J44.8
1501	E11 ; I70 ; I70.2 ; J41.0 ; J41.8 ; J44 ; J47 ; M10 ; M10.0
1502	G40.3 ; G40.5 ; M51 ; M54 ; S42 ; S42.3 ; S82.6 ; S84 ; T93.2 ; T93.4
1503	F41.0 ; H34.8 ; H93.1 ; I10 ; I11.9 ; R42
1504	H25.0 ; H25.1 ; H40.1 ; H52.1 ; H52.2 ; S52.5 ; S81.8 ; Z02 ; Z96.1
1505	G47 ; G81 ; I11 ; I11.0 ; I50 ; I50.9 ; I63 ; I63.5 ; J20 ; K29 ; M17
1506	F01.3 ; F03.0 ; F03.1 ; G45.1 ; G45.9 ; I11 ; I11.0 ; I11.9 ; I25.1 ; I67.2 ; I69 ; I69.3 ; N39.0
1507	F32 ; F32.1 ; H25.0 ; H25.1 ; I11 ; I11.0 ; I25.1 ; I25.5 ; I48 ; I50 ; I50.0 ; I50.1 ; I70 ; K30 ; M16.0 ; M54.1 ; M54.5 ; M79 ; M79.8 ; Z02.7
1508	F41.1 ; F41.9 ; G47 ; G47.0 ; H40 ; H40.1 ; H52.2 ; H52.4 ; I11 ; I25 ; I50 ; K59 ; K59.0 ; Z96.1
1509	E11 ; E11.7 ; E11.8 ; E11.9 ; H10.3 ; H90.5 ; I21.1 ; I49.3 ; I50 ; I50.0 ; I67 ; I67.2 ; K25.3 ; K25.7 ; M16 ; M16.0 ; M80.0 ; N12 ; Z71.3 ; Z71.8 ; Z95.5 ; Z96.1
1510	G47 ; J20 ; K29 ; L23 ; M16 ; M17 ; S92.3
1511	F00.0 ; F00.9 ; G30 ; G30.0 ; I50
1512	M54.2 ; M54.9 ; N39.3 ; N81.1 ; N81.6 ; R07.4 ; Z01.4 ; Z01.6
1513	E78.0 ; F06.3 ; F43.2 ; I21.4 ; I25.2 ; J35.0 ; K29 ; M17 ; M17.0 ; M17.1 ; M24.5 ; M47.8 ; M51.1 ; M51.9 ; M54.1 ; M54.5 ; M75 ; M75.5 ; Z95.5
1514	N21 ; N21.0 ; N40 ; R31
1515	C91.1 ; D63.0 ; D63.8 ; E11.0 ; E11.7 ; E11.8 ; E66.0 ; H25.0 ; H25.1 ; I11.0 ; I13.2 ; I20 ; I20.8 ; I50 ; I50.0 ; J44 ; J44.9 ; K30 ; L02 ; M54.1 ; N11.8 ; N13.0 ; N15.1 ; N18 ; N18.8 ; N18.9 ; N20 ; N20.0 ; N30 ; N35.0 ; N35.8 ; N35.9 ; N40 ; N51.1 ; Z03 ; Z51.1 ; Z93.5
1516	F10.2 ; F10.4 ; F33 ; F33.0 ; J35 ; J35.0 ; M15 ; M15.0 ; M54 ; M54.0 ; R51 ; S82.1 ; Z03
1517	I42.0 ; I42.6 ; I50 ; I50.9 ; J45 ; J45.8 ; J45.9 ; K05 ; L02 ; S82 ; S82.1 ; Z13.6
1518	E11.0 ; H40 ; H40.1 ; I11.0
1519	E86 ; F51 ; I11 ; I11.0 ; I20 ; I48 ; I50 ; I50.0 ; I50.9 ; I84.5 ; K59 ; K59.0 ; L89 ; M63.8 ; N18.8 ; S60.0 ; S60.2
1520	F48 ; I11 ; J45 ; M13 ; S52.2
1521	E05 ; E05.0 ; G47 ; G47.0 ; I69 ; M15 ; M15.0
1522	E04.2 ; E78 ; E78.0 ; F33.0 ; G47 ; I10 ; I11 ; I11.0 ; I48 ; I49 ; I50 ; I63.4 ; I69 ; I69.3 ; M15 ; M15.0 ; M17.0 ; N30
1523	F33.0 ; H40.0 ; I11.0 ; I11.9 ; I50 ; I50.0 ; K30 ; M15 ; M54.1 ; M54.9 ; M80 ; M80.8 ; M81 ; M81.9 ; R10 ; R10.4 ; Z03
1524	C64 ; E11 ; G47.0 ; I11 ; I15 ; K25 ; K29 ; K29.3 ; K29.7 ; M75 ; M75.9 ; N40 ; R10.1 ; R10.4
1525	A41.9 ; D47.2 ; D50.9 ; H25.1 ; H35.3 ; J10.0 ; J15.5 ; J96.0 ; K10.2 ; K10.3 ; M24.5 ; M34.8 ; M34.9 ; N40 ; Z96.1 ; T92.1
1526	M17.5 ; N50.9 ; S21.0 ; S21.1 ; T93.2
1527	F48 ; F51 ; G20 ; G54 ; H25 ; H25.0 ; H40 ; H40.1 ; I11 ; I48 ; I50 ; J18 ; J44 ; M16
1528	F10.0 ; F33 ; H25 ; H25.0 ; H25.1 ; H90.0 ; H90.3 ; I11 ; I11.0 ; I50 ; L24 ; S52.6
1529	F51 ; G51.0 ; H02.1 ; H02.2 ; H10
1530	F33 ; H52.0 ; H52.2 ; K20 ; K31 ; M17 ; M17.0 ; M17.2 ; M81 ; M81.0 ; N39.0
1531	A15
1532	C17.0 ; C50.4 ; D37.2 ; H25.1 ; I11.0 ; I48 ; I50 ; I50.0 ; I50.9 ; Z51.1
1533	G54 ; H52.2 ; H52.4 ; J04 ; M17 ; M17.0 ; M17.1 ; M25.5 ; M47.2 ; M47.8 ; M75.1 ; S92.4 ; S93.4
1534	D50 ; D51 ; G20 ; G25.0 ; H34.8 ; H40 ; H40.1 ; I10 ; I11 ; I11.0 ; I11.9 ; I48 ; I50 ; I50.0 ; I50.9 ; I71.4 ; I84 ; J04 ; J17 ; J20 ; J20.9 ; K44.0 ; K44.9 ; L29.9 ; M16 ; M51.1 ; M54 ; M54.1 ; M54.9 ; N40 ; R51 ; S20.0 ; S20.2
1535	G20 ; I11 ; I11.0 ; I50 ; I50.9 ; K21
1536	E03.8 ; E03.9 ; G40.2 ; G40.9 ; I21.4 ; N18.9 ; Z95.1
1537	F01.1 ; F02.8 ; F07.8 ; G40.6 ; G40.8 ; G40.9 ; I25.0 ; I25.5 ; J20.9 ; L08.0 ; M54 ; M54.5 ; Z02.7
1538	I20 ; I20.0 ; I20.8 ; I25.0 ; I25.9 ; I42.0 ; I48 ; I50 ; I50.0 ; I50.1
1539	B35 ; E78.2 ; I11 ; I25.0 ; I70.2 ; J18 ; J18.9 ; M16.0 ; M42.1 ; M43.1 ; M47.8 ; R91 ; Z20.1
1540	I69.3 ; J20 ; J20.0 ; M17.0 ; M17.1 ; N18.8 ; N30.8 ; Z89.1
1541	G62.1 ; I26.0 ; I48 ; I50.0 ; I50.9 ; J20.9 ; J44.9 ; K25.7
1542	D51.0 ; H25 ; H25.0 ; I11 ; I11.9 ; S73.1
1543	I44.2 ; I50 ; I50.0 ; I50.1 ; I67.2 ; I70 ; K80 ; K80.8 ; L02 ; L02.3 ; M15 ; M47.2 ; M80 ; M80.9
1544	D50 ; D50.0 ; H25.1 ; H35.3 ; I11 ; I11.0 ; I20 ; I20.1 ; K22 ; Z96.1
1545	I11 ; I11.0 ; I50.0
1546	E11 ; E11.8 ; F51 ; G47 ; H25 ; H25.0 ; H25.1 ; H35.3 ; H35.4 ; H81.1 ; I20 ; I25.0 ; I48 ; I49.4 ; I50 ; I50.0 ; M15 ; M15.8 ; M15.9 ; M17.0 ; M17.9 ; M81 ; Z96.1
1547	D50 ; D50.8 ; D51 ; H25.1 ; H35.3 ; H52.0 ; H52.2 ; H52.4 ; H90.3 ; I11 ; I11.0 ; I25.5 ; I50 ; I50.0 ; J18 ; J44.0 ; J44.1 ; J47 ; J84.9 ; J96.1 ; M80 ; Z76.0
1548	D50 ; D50.9 ; E11.7 ; E11.8 ; E11.9 ; I21.4 ; I25.0 ; I25.1 ; I25.2 ; I50.0 ; I50.9 ; J81 ; S42.2
1549	C16 ; H25.0 ; H40.1 ; H40.9 ; H65.4 ; H66 ; H66.0 ; H66.3 ; H66.4 ; H71 ; I20 ; I20.9 ; I25 ; I25.1 ; I25.8 ; I48 ; I50 ; I50.9 ; I70 ; R42
1550	A41.9 ; I11 ; I11.9 ; I48 ; I61.1 ; N13.6 ; N17.8 ; N20.1 ; N39.0
1551	D50 ; E04.0 ; H40.0 ; H52.0 ; H52.4 ; H81.3 ; I10 ; I11 ; I11.9 ; I20 ; I35.0 ; I48 ; I50 ; I50.0 ; I69.3 ; I69.4 ; K25.4 ; K27.0 ; L50 ; Z03 ; Z03.8 ; Z23.5 ; Z23.6 ; Z25.1
1552	G47 ; H35.3 ; I11 ; K80.2 ; K80.5 ; Z76.0 ; Z96.1
1553	F33 ; G44.2 ; G44.8 ; G81.1 ; H40 ; H40.1 ; I20 ; I25 ; I48 ; I69.3 ; K25 ; K58 ; K58.0 ; M06 ; M06.0 ; M06.9 ; M15 ; N95 ; N95.2
1554	A46 ; H90.3 ; H91.9 ; I11 ; I48 ; M15 ; M16 ; M16.0 ; M16.1 ; M47.8 ; M81 ; N28.1 ; R52.1 ; R52.2
1555	E11 ; E11.2 ; E11.7 ; F33.9 ; F41.3 ; H36.0 ; H40.1 ; H54 ; H54.0 ; H81.8 ; H81.9 ; I11 ; I11.0
1556	D51 ; D51.0 ; D51.1 ; F33 ; F41.1 ; F41.3 ; G44.2 ; H81 ; H81.1 ; H90.3 ; H93.0 ; H93.2 ; I11 ; I11.0 ; I11.9 ; I20 ; I20.8 ; I25.2 ; I25.5 ; I34.0 ; K21 ; K30 ; M17 ; N30 ; N30.8 ; Z95.1 ; Z95.5
1557	C34 ; C34.1 ; D50 ; D51 ; D51.0 ; E11 ; E11.8 ; E11.9 ; F32 ; F32.2 ; F34 ; F60.4 ; G47 ; I10 ; I11 ; I11.0 ; I11.9 ; I20 ; I20.8 ; I25.2 ; I25.9 ; I50 ; I71.9 ; J44.8 ; J44.9 ; J45 ; M51 ; Z51.0
1558	I11 ; I11.0 ; I11.9 ; K43.9 ; M17 ; Z76.0
1559	D51.0 ; D63.8 ; G20 ; G47 ; G47.0 ; I11.0 ; K59.0 ; L23 ; M06 ; M06.0 ; M80.0 ; M80.8 ; N11 ; N11.8 ; N31
1560	B35.9 ; G20 ; I50
1561	H52.1 ; H52.2 ; H52.4 ; R07.1 ; S60.2 ; S60.8
1562	E11 ; E78 ; E78.2 ; F32.1 ; F33 ; F33.1 ; F41 ; F41.1 ; I11.9 ; K21 ; N95.8 ; R04.0 ; Z01.6 ; Z12.3 ; Z12.4
1563	G45 ; M16 ; M16.0 ; M16.1 ; M51.1 ; R03 ; Z01.6 ; Z02.4 ; Z02.7
1564	G20
1565	E11 ; E11.8 ; F33.9 ; G47 ; I11 ; I11.0 ; I20 ; I25 ; I25.0 ; I25.2 ; I25.5 ; I48 ; I49 ; I50 ; I50.0 ; I69 ; I69.3 ; J15 ; J15.5 ; J44 ; J44.8 ; K29 ; K40 ; K40.9 ; K80 ; K80.0 ; K80.2 ; R04 ; R04.2 ; Z95.5
1566	F00.0 ; F25.0 ; F25.1 ; F25.2 ; I10 ; N40
1567	D13.1 ; D37.1 ; I11 ; K21.0 ; K43 ; K43.9 ; K76.0 ; M16 ; M17 ; M17.1
1568	F72.0
1569	H25.0 ; H25.1 ; I11 ; M16 ; Z96.1
1570	I11 ; K80
1571	H25 ; H25.2 ; H25.8 ; H40.1 ; H40.2 ; H52.1 ; H52.4 ; H54.4 ; H81 ; I11 ; I48 ; I50 ; M16 ; Z96.1
1572	D50.8 ; F00.0 ; F32.3 ; Z25.1
1573	F48 ; I11 ; I20 ; I50 ; I70 ; J20 ; K29 ; M16 ; R10
1574	F48 ; I11 ; I11.9 ; I20 ; I20.8 ; I50 ; I50.9 ; K80 ; M16
1575	F48 ; H25.0 ; H25.1 ; H25.2 ; H35.0 ; Z96.1
1576	D50 ; F01 ; F48 ; H10 ; H65 ; I11 ; I20 ; I50 ; J20 ; K05 ; K29 ; L02 ; L23 ; L98.4 ; M16 ; M80 ; M81 ; N30 ; N30.9
1577	E11.5 ; E11.7 ; E11.8 ; E11.9 ; G20 ; G21.8 ; G81.1 ; I10 ; I11 ; I11.9 ; I67.2 ; I69.3 ; Z71.9 ; Z76.0
1578	C25.0 ; D48.1 ; D48.5 ; E05.2 ; F48 ; G20 ; G25.0 ; I11 ; I11.9 ; I20 ; J34.2 ; M16 ; M16.1 ; M17 ; M19 ; M19.8 ; M47 ; M81 ; M81.0 ; S93.4 ; S93.6 ; Z51.1
1579	D50.9 ; E78 ; I11 ; I11.0 ; I11.9 ; I20 ; I21.0 ; I25.2 ; I35.0 ; I48 ; I50.0 ; I50.9 ; K29 ; M16 ; M16.0 ; M17 ; M17.0 ; M19 ; M96.8 ; N39.0 ; Z01.3 ; Z95.2 ; Z95.3 ; Z95.5 ; T84.5 ; T84.7
1580	G20 ; H25.0 ; H25.1 ; H52.2 ; H90.3 ; I63.5 ; I67.2 ; I69 ; I69.3 ; Z96.1 ; T21.3
1581	L84
1582	F32
1583	A41.9 ; D35.2 ; E23.0 ; F51 ; G81.0 ; G81.1 ; I11 ; I11.0 ; I11.9 ; I48 ; I50 ; I50.0 ; I50.1 ; I50.9 ; I69.3 ; I69.4 ; L02.4 ; M16.0 ; M47.1 ; M48 ; M48.5 ; M48.8 ; M80.5 ; M80.9 ; S32.5 ; S81 ; S81.8
1584	I10 ; I11.9 ; I25.1 ; I65.2 ; I70.2
1585	E78 ; E78.0 ; G44 ; I11 ; I67 ; I67.2 ; K31 ; N30 ; N30.2 ; N39.3
1586	E87.1 ; F32 ; F32.0 ; F32.1 ; F51 ; H25.1 ; H35.3 ; H40 ; H40.1 ; H81 ; H81.1 ; H81.4 ; H81.9 ; H91.1 ; I11 ; I11.0 ; I11.9 ; I48 ; K21 ; K21.9 ; M17.0 ; M17.1 ; S60.2 ; Z96.1 ; T39.3
1587	B90 ; B90.9 ; I10 ; J18.9 ; J47
1588	D69.5 ; D69.6 ; I05 ; I05.2 ; I05.8 ; I48 ; I50 ; I50.0 ; I50.9 ; S80.1 ; Z95.2
1589	F02.0 ; G40 ; G40.3 ; M54
1590	H25.0 ; H25.1 ; H40.1 ; H90 ; H90.3 ; I11 ; I11.0 ; I20 ; I25 ; I50.1 ; I50.9 ; I67 ; I69 ; J18 ; J18.9 ; M47 ; N30.0 ; N30.9 ; N40 ; Z96.1
1591	M51 ; M51.1
1592	C83.3 ; D43.0 ; E78.1 ; E87.1 ; G40.2 ; G40.9 ; G81.1 ; Z51.0 ; Z51.1
1593	I11 ; I11.9 ; N30 ; N31 ; S06.0 ; S42.2
1594	H90.3 ; I11 ; I20 ; I25 ; J42 ; M47 ; N30 ; S43.0 ; S52.5
1595	E11 ; F00 ; F00.1 ; I49 ; I49.8 ; I67.2 ; L30.9 ; L72 ; L72.1 ; M15 ; M17 ; M79.9 ; N81.1 ; N81.2 ; N81.6 ; R42
1596	I11 ; I67
1597	F32.3 ; F51 ; H25.0 ; I11 ; I48 ; I50 ; I69 ; I69.0 ; K04.4 ; K04.5 ; Z96.1
1598	F51 ; H40.1 ; H52.1 ; H52.4 ; I11 ; I11.0 ; I11.9 ; I20.8 ; I20.9 ; I25.2 ; I48 ; I50.0 ; I84 ; I84.1 ; I84.9 ; K25.7 ; M06 ; M15.0 ; M47.8 ; Z95.5 ; Z96.1 ; Z96.6
1599	E78.0 ; E78.2 ; F10.1 ; F32 ; F32.3 ; F40 ; H52.0 ; H52.2 ; H52.4 ; I11 ; I11.0 ; I11.9 ; I25.2 ; K25.0 ; K25.7 ; M15 ; M15.0 ; S30.0 ; Z95.5
1600	E03 ; E11 ; H40.1 ; I11.0
1601	B37 ; D31.3 ; G40 ; G40.2 ; G40.9 ; G41.8 ; H25.0 ; H35.3 ; H53.4 ; I10 ; I11 ; I11.0 ; I11.9 ; I50 ; I50.0 ; I50.9 ; I69 ; I69.3 ; J06.8 ; K55.0 ; K56.2 ; K57 ; K57.3 ; K57.9 ; K59 ; K59.1 ; L40 ; L40.9 ; M10 ; M17.0 ; M51.1 ; N31.9 ; N39.4 ; R10 ; R15 ; Z96.1 ; T79.6
1602	G31.2 ; G62.1
1603	G20 ; G47 ; H40.1 ; H40.8 ; I10 ; I11.0 ; I11.9 ; I20.8 ; I25.2 ; I50 ; I50.0 ; I50.9 ; K21.9 ; K40.9 ; M17 ; M17.0 ; M17.9 ; N18.9 ; N40 ; Z95.5 ; Z96.1
1604	H25.0 ; H25.1 ; H25.9 ; I11 ; J18 ; M17
1605	C61 ; D63 ; D63.8 ; I11.0 ; I11.9 ; I34.0 ; I48 ; I50 ; I50.0 ; J03 ; J90 ; J96 ; M48.0 ; Z95.0
1606	D17 ; D17.1 ; F51 ; G20 ; I10 ; I11 ; I11.0 ; I11.9 ; I20 ; I20.8 ; I25.0 ; I25.1 ; I25.2 ; I25.8 ; I25.9 ; I48 ; I50 ; I50.0 ; I50.1 ; I50.9 ; I84 ; J18 ; J18.9 ; J45 ; J45.8 ; K29 ; M13 ; M75 ; R04 ; R04.2 ; Z95.0 ; Z95.1 ; Z95.5
1607	F51
1608	G40 ; G40.2 ; J15.9 ; K80 ; K80.1 ; N40
1609	M17.9
1610	Z02.4 ; Z02.7
1611	H25 ; H25.0 ; H25.1 ; H26.4 ; H40.1 ; H52.0 ; H52.4 ; I10 ; I11.9 ; I20 ; I20.0 ; I20.8 ; I70 ; N90.4 ; Z96.1
1612	F32 ; F41 ; F51 ; G45 ; I11 ; I50 ; I70
1613	D50 ; I11
1614	E11 ; I11 ; I80 ; I83.2 ; Z02
1615	H10.3 ; H40.1 ; I11 ; I11.0 ; I49.5 ; I70 ; M16 ; M16.0 ; Z95.0
1616	I10
1617	I20 ; I25.0 ; I49 ; M15
1618	C44.3 ; F41 ; I11.0 ; I20 ; I20.8 ; I48 ; I50 ; N39.0 ; Z95.1
1619	D50 ; D50.9 ; D51.0 ; D64.8 ; F01.3 ; H25 ; H25.0 ; H25.1 ; I10 ; I11.0 ; I11.9 ; I50 ; I63 ; I63.5 ; I69.3 ; I69.4 ; Z96.1
1620	F51 ; G20 ; H25.1 ; H40.1 ; H40.2 ; H52.0 ; I11 ; I11.0 ; I63.5 ; M17 ; N30.0 ; R32 ; S51 ; S51.8
1621	E78 ; E78.0 ; E78.8 ; F51 ; G40.2 ; G56 ; G56.0 ; G81.1 ; H25.0 ; H81 ; I11.0 ; I11.9 ; I63.3 ; I69.3 ; K20 ; K29 ; K29.7 ; M17 ; M17.1 ; M23.2 ; M80 ; M80.0 ; N11 ; N18 ; R47.1 ; Z96.6 ; Z98.8 ; T92.1
1622	E11 ; E11.9 ; G45 ; I11.0 ; I11.9 ; I48 ; R10.4 ; Z01.4
1623	C61 ; G20 ; I11 ; I11.0 ; I50 ; I50.0 ; L23 ; M15 ; M15.0 ; Z76.0 ; Z96.1
1624	C44 ; C44.3 ; C44.5 ; I11.0 ; I11.9 ; I20.9 ; I49 ; J18.0 ; K80.0 ; N30.0 ; R42 ; Z01.7 ; Z76.0
1625	F32 ; F32.1 ; G47 ; H25.0 ; H40.1 ; H52.2 ; H91.1 ; I11.0 ; I20 ; I48 ; J04 ; J04.0 ; K30 ; L30 ; M15 ; N30 ; N30.0 ; N30.2 ; N30.9
1626	C61 ; H25 ; H25.0 ; H25.1 ; H40.1 ; M19 ; M25.5 ; Z96.1
1627	F06.4 ; F32 ; F34 ; H10 ; H10.0 ; H25 ; H25.0 ; H25.1 ; H40.1 ; I11 ; I80 ; I80.2 ; M15 ; M16 ; M16.0 ; M16.1 ; M16.9 ; M54.1 ; M54.5 ; N10 ; N40 ; Z96.1
1628	D23.0 ; D23.1 ; F02.3 ; G20 ; G22 ; H10 ; H10.3 ; H11.3 ; I11 ; I11.0 ; M15 ; M20 ; M20.0 ; M20.1 ; N40 ; Z76.0 ; Z96.1
1629	F41 ; F41.0 ; G20 ; G40 ; I20 ; I21 ; I21.0 ; I25 ; I25.2 ; I25.5 ; I50 ; I50.0 ; I50.1 ; I50.9 ; K40 ; K40.9 ; M79 ; M79.2 ; N39 ; N40 ; N43.0 ; N43.2 ; N45 ; N45.9
1630	B35.1 ; B35.3 ; F01.3 ; F06.3 ; F32.1 ; F32.8 ; F32.9 ; F33.1 ; F45.3 ; F45.9 ; F48 ; F51 ; G50.0 ; G50.9 ; H52.2 ; H52.4 ; H92.0 ; H93.1 ; I10 ; I11.0 ; I11.9 ; I20 ; I20.8 ; I20.9 ; I25.1 ; I48 ; I49 ; I49.4 ; I49.5 ; I49.8 ; I50.0 ; I67.2 ; I84 ; I84.2 ; I84.9 ; J20.9 ; K04.4 ; K04.5 ; K21.9 ; K29.1 ; K29.6 ; K30 ; L29 ; L29.9 ; M16.0 ; M16.9 ; M25.5 ; M41.8 ; M43.1 ; M47.8 ; M48.0 ; M51.1 ; M…
1631	E78 ; H81.3 ; H90.3 ; I11.0 ; I11.9 ; I15.9 ; I20 ; I20.8 ; I22.1 ; I25 ; I25.2 ; I48 ; I49.4 ; I49.5 ; I50 ; I65.2 ; K10 ; K10.2 ; L02.4 ; M17 ; M19.0 ; M48.0 ; M51 ; M86 ; M86.8 ; R42 ; Z95.0 ; Z95.5 ; T15.0
1632	E10.5 ; E10.7 ; E11 ; E11.8 ; E13.7 ; H25.0 ; H36 ; H36.0 ; H40.1 ; I11 ; I11.0 ; I11.9 ; I20.0 ; I20.8 ; I25.1 ; I49.4 ; I63.5 ; I65.2 ; M16.9 ; Z76.0 ; Z96.1
1633	I10 ; I11 ; I11.0 ; I11.9 ; I20 ; I20.8 ; J35.0 ; M47.2 ; M47.8 ; M47.9 ; M48 ; M48.0 ; M48.8 ; M51.1 ; M51.2 ; M54 ; M54.1 ; N28.1 ; N40 ; R10 ; R10.4 ; S80.0 ; Z76.0
1634	G81 ; I11.9 ; I61.0 ; I69.1 ; M80.9
1635	C81 ; I11 ; I20 ; I25 ; I25.9 ; I48 ; I50 ; I50.9 ; I70 ; I70.2 ; I83.0 ; I83.2 ; L01.0 ; L01.1 ; L25 ; L30.3 ; L30.8 ; L97 ; S52.5
1636	D50 ; D50.0 ; H25.1 ; H90.3 ; I11 ; I11.0 ; I11.9 ; I13.2 ; I20 ; I20.9 ; I48 ; I50 ; I50.0 ; I50.9 ; K21.9 ; K57.3 ; K63.9 ; N18.8
1637	I11
1638	I11 ; I50 ; I70 ; J20 ; K29 ; M15 ; M15.0 ; M15.9 ; M54 ; M54.9
1639	I11 ; I50 ; K21 ; K80 ; K80.2 ; Z76.0
1640	F01 ; F34 ; G47 ; H40.5 ; H40.8 ; H54.0 ; I11 ; I50 ; I70 ; K25 ; M15 ; N30 ; R32
1641	F06.3 ; F06.7 ; F32 ; F32.0 ; F32.8 ; F33.2 ; G47 ; H61.2 ; I11 ; I11.0 ; I11.9 ; K29 ; K29.6 ; K31.9 ; K80 ; K80.1 ; K80.2 ; M19 ; M50.2 ; M79.1 ; M79.2 ; N30 ; S82.7 ; S82.8
1642	E04.2 ; E11 ; E11.4 ; E11.9 ; E55 ; G45.1 ; G47 ; I11 ; I11.0 ; I25.1 ; K26 ; M48.0 ; M54 ; M54.1 ; Z96.1
1643	I11 ; I11.0 ; I11.9 ; I50 ; I50.1 ; I63.3 ; I69 ; I69.3 ; I70.8 ; Z76.0
1644	C06 ; C06.0 ; C44 ; C44.3 ; C44.5 ; D23.1 ; E11 ; H26.4 ; H35 ; H35.3 ; H52.2 ; H52.4 ; H81 ; H90.3 ; I10 ; L21.8 ; L57.0 ; L82 ; M19 ; N30 ; N30.9 ; N31 ; N95.2 ; R59.0 ; Z96.1
1645	H10 ; H11.3 ; H25 ; H25.0 ; H25.1 ; H35.3 ; H40.5 ; H52.1 ; H52.2 ; H53.0 ; I11 ; M15 ; M16 ; M54.1 ; Z96.1
1646	I11 ; I49 ; I50 ; M15 ; M46 ; Z76.0
1647	F32 ; I08.0 ; I08.8 ; I10 ; I48 ; I50 ; I50.0 ; I50.9 ; J91 ; M40.2 ; Z95.0 ; Z95.2 ; Z95.5
1648	H25 ; H25.0 ; H25.1 ; I11 ; I11.0 ; I48 ; I50
1649	I10
1650	C44 ; C44.8 ; G47 ; G47.9 ; H10.2 ; H25.0 ; H25.1 ; H35.3 ; H52.1 ; H52.2 ; L84 ; S42.2 ; Z96.1
1651	C34 ; C34.1 ; D64 ; H25.0 ; H25.1 ; H26.4 ; H35.3 ; H52.2 ; I67.2 ; I67.9 ; K91 ; Z96.1
1652	H00.1
1653	H90 ; H90.3
1654	D23.2 ; F01.8 ; G30.1 ; G30.9 ; G40.2 ; I70 ; N40
1655	C16 ; C16.0 ; C16.1 ; C16.9 ; D51 ; J86.9
1656	F10.2 ; G82.4 ; I11 ; I49.9 ; M54.9 ; T00.8
1657	E11 ; E11.9 ; Z76.0
1658	L57.0 ; M16.0 ; M16.1 ; M19 ; M19.0 ; M51.1 ; M54.1 ; M54.4 ; M71.2 ; M75 ; M75.1 ; M75.9 ; M79.2 ; M79.9 ; M96.1
1659	I25 ; I25.0 ; I25.9 ; I48 ; I50 ; I50.1 ; I50.9 ; I67 ; I70 ; I70.2 ; S00.1 ; S00.2 ; S00.3 ; S00.7 ; S80.0 ; S80.7
1660	F32 ; J18
1661	H00.0 ; H00.1 ; I11 ; I11.0 ; Z96.1
1662	G45 ; H40.1 ; I11 ; I11.0 ; I50
1663	D50 ; D51.0 ; E11 ; E11.8 ; F01 ; F01.9 ; G45 ; H25 ; H25.0 ; H25.1 ; H52.2 ; H81 ; I11 ; I11.9 ; I20 ; I50 ; J20 ; Z96.1
1664	F33 ; F43 ; F51 ; I10 ; I11 ; I20 ; I25 ; I48 ; I50 ; K21 ; K29.4 ; M15 ; M17 ; M17.1 ; R10 ; Z96.1
1665	E78.8 ; G40.2 ; G47 ; H90.3 ; I11.0 ; I11.9 ; I20.8 ; I25.0 ; I48 ; I63.4 ; I70 ; N39 ; N39.0 ; R45.1 ; R55 ; S00.8 ; Z95.1
1666	F32.2 ; F32.9 ; G44 ; H25.0 ; H25.1 ; H52.0 ; H52.2 ; I70 ; K21 ; M17 ; M80 ; S32.0 ; S52.0 ; Z96.1
1667	D50 ; D50.9 ; E11 ; E11.6 ; E11.7 ; G47 ; H10 ; H10.2 ; H52.1 ; H52.4 ; I11 ; I11.0 ; I11.9 ; I50 ; J45 ; J45.8 ; K04.4 ; K04.5 ; K44 ; K57.3 ; L30 ; L30.9 ; M10 ; M15 ; M15.0 ; M15.9 ; M17 ; M17.1
1668	H40.1 ; I10 ; M15 ; Z76.0
1669	G20 ; I11.0 ; I11.9 ; Z76.0
1670	E11 ; E11.8 ; I11 ; I11.0 ; I11.9 ; I63.3 ; I63.5 ; M10 ; M47.2 ; M54 ; Z12.3
1671	B86 ; D14.0 ; F31.4 ; F31.6 ; F31.9 ; F32 ; F32.0 ; G47 ; H52.0 ; H52.2 ; I10 ; L24.4 ; L24.9 ; L30.8 ; L30.9 ; S93.4 ; Z01.4 ; Z01.6 ; Z02.7 ; Z02.8
1672	B91 ; D17 ; D17.1 ; H90.3 ; H90.5 ; I10 ; K29.5 ; M16 ; M16.0 ; M19 ; M47 ; M47.2 ; M51 ; M51.0 ; M54.2 ; M54.5 ; N40
1673	C61 ; G47 ; G47.0 ; I11.0 ; I11.9 ; I20.8 ; I21 ; I21.0 ; I21.1 ; I21.4 ; I22.0 ; I25 ; I25.0 ; I25.1 ; I25.2 ; I44.2 ; I50 ; I50.0 ; I50.9 ; I70 ; I70.2 ; I74.3 ; J18.2 ; K21.0 ; K21.9 ; K25.7 ; M16 ; N17.8 ; N40 ; R57.0 ; Z95.0 ; Z95.1 ; Z95.5
1674	I11 ; S42.2 ; S42.3
1675	F32.0 ; I11 ; I11.0 ; I20.8 ; M16 ; M16.0 ; M16.1 ; M17 ; M17.1 ; N40 ; R45 ; R45.8
1676	I45.1 ; Z03 ; Z03.5 ; Z03.8
1677	T91.2
1678	H81 ; H81.9 ; I10 ; I11.9 ; R45.8 ; S41.1
1679	F33 ; G47.0 ; H25.1 ; H40.1 ; H40.5 ; I11 ; I11.0 ; I11.9 ; I20.8 ; I25 ; I26 ; I26.9 ; I49.5 ; I50 ; I50.9 ; J41 ; J96.0 ; J96.1 ; M13
1680	E11 ; E11.5 ; E11.6 ; E11.8 ; H25.0 ; H25.1 ; H35.3 ; H40.1 ; I11 ; I11.0 ; I11.9 ; I20 ; I21.4 ; I25.2 ; I50.0 ; M17 ; M17.0 ; N18.9 ; N39 ; N39.0 ; Z95.5
1681	F32 ; F32.0 ; G45.0 ; H90.3 ; I25.9 ; I48 ; I50 ; I50.0 ; I50.9 ; L02.8 ; M63.8 ; N39.0 ; S82.0 ; Z96.1 ; T93.2
1682	F32.0 ; G47 ; G47.0 ; M13 ; M13.8 ; M15 ; M15.8 ; M15.9
1683	C34 ; C34.0 ; I70.2 ; J41.0 ; K25.7
1684	B35.1 ; H25 ; H25.0 ; H25.1 ; H52.2 ; H52.4 ; H60 ; H65.9 ; I11.0 ; I49 ; J20.9 ; K30 ; L82 ; L84 ; M10 ; M25.5 ; M79.1 ; N31.0 ; R10 ; R10.4 ; Z96.1
1685	G47.0 ; H66.1 ; H66.3 ; I11 ; I11.9 ; M06 ; M06.0 ; M80 ; N11 ; R12 ; R45 ; S82 ; S82.1
1686	G63.6 ; I10 ; J20.9 ; K80.0 ; K80.1 ; K80.2 ; M51.1 ; S62.0
1687	F48 ; G47 ; G47.0 ; H40.1 ; H81.1 ; I11.0 ; I11.9 ; I48 ; I50 ; I50.9 ; J10.1 ; J14 ; J18.8 ; J18.9 ; J45 ; J45.8 ; J45.9 ; J96.0 ; K29.5 ; K29.7 ; K31
1688	E11.5 ; E11.8 ; F01.9 ; I10 ; I20.8 ; I20.9 ; I21.0 ; I25.2 ; I50.0 ; M51 ; N39.0
1689	H26.4 ; H90.2 ; H90.3 ; I11 ; I11.0 ; I25 ; I25.2 ; I49.5 ; I50 ; I63.5 ; I69.3 ; Z23.5 ; Z23.6 ; Z95.0 ; Z95.2 ; Z96.1
1690	F33 ; G47 ; I67
1691	E78.2 ; F01 ; F01.9 ; G47 ; H40 ; H40.1 ; H40.9 ; I06.0 ; I06.2 ; I06.8 ; I11.0 ; I11.9 ; I25 ; I25.8 ; I48 ; I50 ; I50.0 ; I50.9 ; I70.9 ; K31 ; M15 ; M15.0 ; M15.8 ; M17.1 ; Z95.0 ; Z95.2 ; Z95.4 ; Z96.1
1692	G20 ; M16
1693	H25.0 ; H25.1 ; H25.8 ; H40 ; H40.1 ; M54.5 ; M54.9 ; M80.0 ; M80.8 ; M80.9 ; Z96.1
1694	A41.9 ; B00.5 ; E03.8 ; E06.3 ; E78.2 ; F06.3 ; H25.1 ; H35.3 ; I11.0 ; I11.9 ; I20.8 ; I49 ; I49.4 ; I49.5 ; I49.9 ; J45.9 ; K31 ; K58.0 ; K85 ; K91.8 ; M10 ; M10.9 ; M17.0 ; M17.9 ; M80.8 ; N11.9 ; N18.8 ; N19 ; N30.0 ; Z01.7 ; Z95.0 ; Z96.1 ; Z96.6
1695	S52.5 ; S60.2
1696	E11 ; E11.4 ; E11.7 ; E11.8 ; G46.0 ; H25.0 ; H25.1 ; H26.4 ; H81.0 ; I11 ; I11.0 ; I50 ; I50.0 ; I63.3 ; I67.2 ; I69.3 ; K21.9 ; M47.8 ; R32 ; Z96.1
1697	E78 ; E78.0 ; I10 ; I11.9 ; I20 ; I20.8 ; I20.9 ; I25.1 ; I25.2 ; I25.9 ; I48 ; I50.0 ; I80.2 ; I99 ; K29.6 ; K29.9 ; N20.0 ; N20.1 ; Z95.5
1698	D50 ; D50.0 ; G47 ; H10 ; I80 ; I80.8 ; I87.0 ; J45 ; J45.8 ; J45.9 ; M16 ; M16.9 ; M17 ; M17.0 ; M17.1 ; M17.9 ; N40 ; Z96.6
1699	I10 ; I50 ; I50.0 ; J44.8 ; J44.9 ; J45.8 ; S82.0
1700	C34.1 ; C34.2 ; D38.1 ; I50 ; J18 ; J18.1 ; J18.9 ; J44.8 ; J44.9 ; J45.9 ; L30.0 ; M15.8 ; N18.9 ; N40 ; Z51.1
1701	D50 ; D50.0 ; E10.5 ; E10.9 ; E11 ; E11.5 ; E11.6 ; E11.7 ; E11.8 ; E11.9 ; H36.0 ; I11.0 ; I11.9 ; I70.2 ; K25.0 ; K25.3 ; Z24.1
1702	F10.2 ; F10.4 ; G31.2 ; I42.6 ; I49 ; I60 ; J06 ; S06.0
1703	A41.9 ; F10.0 ; F10.7 ; F32 ; G47 ; G64 ; I11 ; I42 ; I42.7 ; I49 ; I50 ; I50.9 ; J44.8 ; J44.9 ; J85 ; J85.1 ; J86.0 ; J86.9 ; J96.0 ; K10 ; K22.3 ; K25 ; K65.0 ; K75.0 ; K76.8 ; M75 ; M75.0 ; T93
1704	I11.0 ; I49.4 ; I50 ; I50.0 ; J40 ; J96.1
1705	G20 ; G31.9 ; G54.8 ; G54.9 ; H10.1 ; H10.3 ; H18.1 ; H40.1 ; H40.5 ; I20 ; I20.0 ; I20.8 ; I20.9 ; M15 ; M25.5 ; M47.8 ; Z94.7 ; Z96.1
1706	I20 ; I25 ; I50
1707	C44.5 ; C54.8 ; H90.3 ; I11.9 ; I49 ; I49.4 ; I50 ; I50.9 ; J06 ; J18 ; J20 ; J20.9 ; J45 ; J45.9 ; L23 ; L57.0 ; N30
1708	I11 ; I50
1709	E78.5 ; E78.9 ; G47 ; H61.2 ; H72.0 ; I10 ; I48 ; I70 ; K31.8 ; K31.9 ; M54 ; M54.2 ; R11 ; Z03
1710	G45.0 ; H25.1 ; I11 ; I11.0 ; I20 ; I20.0 ; I20.8 ; I21.2 ; I21.9 ; I25 ; I25.1 ; I25.2 ; I25.9 ; I50 ; I50.1 ; I50.9 ; I67 ; I70 ; K29 ; K29.7 ; M47 ; N90.4
1711	F03.0 ; I11 ; I11.0 ; M16 ; M16.0 ; M47 ; N81 ; N81.2 ; N81.3
1712	I11 ; I11.9 ; I50 ; M17 ; M17.4
1713	C16.0 ; C16.8 ; D50.0 ; E03 ; E89.0 ; F51 ; G47 ; H35.3 ; H68.0 ; I10 ; I25.0 ; I50 ; M17 ; M17.0 ; M17.1 ; M19 ; M19.8 ; Z51.1
1714	E78 ; E78.0 ; H52.0 ; H52.4 ; I11 ; I11.0 ; I25.0 ; J06
1715	C50 ; C50.4 ; D64.2 ; D64.9 ; E04.2 ; H25.0 ; H40.0 ; H40.1 ; H40.2 ; I11 ; I11.0 ; I25.0 ; I25.1 ; I49 ; I49.4 ; I50 ; I50.0 ; I70 ; I83.2 ; I87.2 ; J04 ; L23 ; L30.3 ; L97 ; M06.0 ; M06.4 ; M15 ; M17 ; M17.9 ; N30 ; N30.0 ; Z51.1
1716	B35.1 ; B35.6 ; C50.4 ; C50.8 ; E11 ; E11.8 ; H35.3 ; J18 ; M17.1 ; S72.4 ; T93.1
1717	C43.7 ; C79.3 ; D18.0 ; F41.2 ; H40.0 ; H81.0 ; H81.1 ; I11.0 ; I11.9 ; I20.0 ; I20.1 ; I49.1 ; K21 ; R42 ; S92.4 ; Z48.0 ; Z48.9 ; Z51.0 ; Z51.1
1718	E04.2 ; E78.2 ; F32 ; G47 ; H10.2 ; H10.3 ; H25.0 ; H25.1 ; H35.3 ; H52.1 ; H52.2 ; H52.4 ; I11 ; I11.9 ; I20 ; I20.9 ; I25.0 ; I25.2 ; I42.8 ; I49.4 ; I49.9 ; I50 ; I50.9 ; I67 ; J03 ; J04 ; K29 ; M16 ; M75 ; Z96.1
1719	F41.2 ; H52.0 ; H52.4 ; I11 ; N30 ; N95.2 ; Z03.8
1720	F32 ; G20 ; G44.2 ; G44.8 ; G47 ; H25.0 ; H25.1 ; H35.3 ; H52.1 ; H52.4 ; I11 ; I11.0 ; I11.9 ; I48 ; I50 ; I50.0 ; J34.2 ; J34.3 ; M16 ; M16.0 ; M17 ; M42.1 ; M48.0 ; M54 ; N30 ; N30.2 ; N31.9 ; Z96.1 ; Z96.6
1721	I10
1722	E06.3 ; F43.1 ; H20.0 ; H61.2 ; H81.1 ; H81.3 ; I10 ; I11.9 ; L43.8 ; M13.9 ; M16 ; M16.1 ; M48.0 ; M77.3 ; M77.4 ; Z96.6
1723	I10 ; J06.8
1724	D51 ; D51.9 ; E78.9 ; H25.0 ; H25.1 ; I10 ; J44.1 ; M54 ; S32.4 ; S32.5
1725	F72 ; F72.0 ; F72.1 ; K29 ; Z20.1 ; Z76.0
1726	M54.5
1727	A09 ; E66 ; E66.9 ; F10.0 ; F10.3 ; F41.0 ; F41.2 ; G47.3 ; G56.2 ; H10 ; H10.2 ; H10.3 ; H10.8 ; I10 ; I11.9 ; I80.3 ; I84.1 ; I84.8 ; J06 ; J06.9 ; J18 ; J18.8 ; J32 ; J32.0 ; J44.1 ; J44.8 ; J44.9 ; J45 ; J45.8 ; K26 ; K29 ; L30 ; M16.0 ; M16.1 ; M16.7 ; M17 ; M50.1 ; M50.9 ; M51.1 ; M54 ; M54.4 ; M54.5 ; M54.6 ; M54.8 ; M54.9 ; M77 ; M77.0 ; M77.1 ; M87.0 ; S22.3 ; S30.0 ; S70 ; S70.0 ; Z03 ;…
1728	H35.0 ; H35.3 ; H52.0 ; H52.2 ; I10 ; I11 ; I11.9 ; I20 ; I20.0 ; I20.8 ; I20.9 ; I25.9 ; I50 ; I50.0 ; L23 ; L23.9 ; L40.0 ; L97 ; M17.9 ; M51.0 ; M51.1 ; M54.1 ; M54.4 ; M79.2 ; N30 ; N30.0 ; N30.2
1729	H25.0 ; H25.1 ; I11.9 ; K21.9 ; K29.4 ; K29.7 ; R32 ; S30.0
1730	I11
1731	D51 ; D51.9 ; F00.1 ; G30.1 ; I10 ; I25.2 ; I67.9 ; I70.9
1732	I50 ; I50.9 ; I67.2 ; I70
1733	C91.1 ; H10 ; H10.1 ; H10.8 ; H61.2 ; H91.1 ; K26.7 ; K26.9
1734	I10 ; I20.8 ; I50.9 ; I67.2 ; K26.7 ; M15.9 ; M17.0 ; N90.4
1735	E78 ; E78.0 ; E78.2 ; E78.3 ; I11 ; I11.0 ; I11.9 ; I48 ; I67.2 ; M17.0 ; M17.9
1736	A46 ; H10 ; H10.3 ; H25.0 ; H25.1 ; H25.2 ; H52.2 ; H61.2 ; I10 ; I83 ; Z01.3 ; Z96.1
1737	C44.3 ; C44.5 ; C44.6 ; D51 ; D51.9 ; E03.8 ; E78 ; E78.0 ; H35.3 ; I10 ; I11.0 ; I11.9 ; I20.8 ; I49.5 ; I50.9 ; K90.4 ; K90.8 ; M75.0 ; M75.8 ; M80.0 ; Z45.0 ; Z95.0 ; Z96.1
1738	H25.0 ; H25.1 ; H35.0 ; H35.3 ; H47.2 ; I11.0 ; I11.9 ; I50 ; M15 ; M54 ; Z96.1
1739	H25.0 ; H25.1 ; H40.1 ; H40.9 ; Z96.1
1740	H40.1 ; H60.5 ; I10 ; I11.0 ; I11.9 ; I50 ; I50.0 ; M15 ; M15.0 ; M54
1741	F06.3 ; F06.7 ; F32.0 ; F32.1 ; F32.2 ; F32.3 ; I83.0 ; K26 ; K26.7 ; L23 ; L97 ; M15
1742	E03 ; E03.8 ; E03.9 ; F00.1 ; F01.3 ; F01.9 ; G30 ; G30.0 ; G44 ; G47 ; H10.1 ; H10.4 ; H10.5 ; I10 ; I11 ; I11.0 ; I11.9 ; I13.2 ; I20 ; I20.9 ; I25 ; I25.8 ; I25.9 ; I48 ; I49.5 ; I50 ; I50.0 ; I50.9 ; I70 ; I70.2 ; I84 ; I84.9 ; J41.0 ; K26.9 ; K29 ; K29.9 ; M10.3 ; M15.8 ; M15.9 ; M54.1 ; M54.5 ; N10 ; S32.5
1743	F32 ; I11.9 ; I50 ; I50.0 ; N81.1 ; N81.2 ; N81.3 ; N95.2
1744	A46 ; G24 ; H25.0 ; H25.1 ; H40 ; H40.1 ; H40.5 ; I10 ; I11.0 ; I11.9 ; I34.0 ; J04 ; L89 ; L97 ; N72 ; N81.3 ; N95.2 ; Z96.1
1745	D51.9 ; F03 ; F03.0 ; I11.9 ; I67.2 ; J10.0 ; N30.9 ; Z74.1 ; Z76.0
1746	D12.9 ; D23.3 ; D50 ; D62 ; I10 ; K40.9 ; K80
1747	E78 ; E78.9 ; H25.0 ; H25.1 ; I11.0 ; I11.9 ; I25.1 ; I70 ; L97 ; M15 ; M15.9 ; M54 ; N18 ; N30 ; N30.9 ; S81.8
1748	D17 ; E04.2 ; H40.1 ; H52.1 ; H52.2 ; M80 ; M80.0 ; M81 ; N95.2 ; R87.6 ; S52.5 ; S52.6 ; Z96.1
1749	D51 ; G47 ; I11.0 ; I11.9 ; I20 ; I25.0 ; I50 ; I50.9
1750	C17.9 ; D37 ; D51 ; D51.8 ; D63.0 ; H10.3 ; H25.0 ; H25.1 ; H34.8 ; H35.0 ; H35.3 ; H40.0 ; H40.1 ; H43.8 ; H52.2 ; I10 ; I11.0 ; I11.9 ; I25.2 ; I48 ; I50 ; I50.0 ; I50.9 ; K43.9 ; K56.6 ; K80.2 ; L30.2
1751	G47 ; I10 ; I11 ; I11.9 ; J45 ; M15
1752	C50.1 ; C50.9 ; H40 ; H40.1 ; M16 ; M16.9 ; M80.0 ; M81.0
1753	F00.1 ; F33 ; H25.0 ; H25.1 ; I10
1754	E78 ; I10 ; I11 ; I21 ; K31
1755	H81 ; H81.1 ; H81.4 ; I11.0 ; I11.9 ; I48 ; I50 ; I50.9 ; L98.4 ; M15 ; M15.9 ; M19
1756	E01.8 ; E03.9 ; E04 ; E04.2 ; H25.0 ; H25.1 ; H36.8 ; H52.1 ; H52.4 ; H61.2 ; I25.9 ; I50 ; I67.2 ; L72.1 ; N95.2
1757	A69.2 ; C53.9 ; C91.1 ; F01.3 ; F01.9 ; F05.1 ; G44.2 ; G44.8 ; H92 ; H92.0 ; I10 ; I11 ; I11.0 ; I11.9 ; I20 ; I20.0 ; I44.0 ; I50 ; K26.9 ; K29.9 ; K80 ; K80.1 ; K80.5 ; K86.9 ; M54.4 ; M79.2 ; R47.0 ; R51 ; S52.5 ; Z85.4
1758	I10 ; I67.2 ; I83 ; I83.0 ; L23 ; L30.9 ; L97 ; S52.6
1759	F32 ; H61.2 ; H81.1 ; H81.8 ; H91.1 ; M42 ; N30.0 ; N30.1 ; N31
1760	I11.9
1761	E11 ; E11.9 ; G47 ; H25.0 ; H25.1 ; I10 ; Z96.1
1762	I10 ; J20 ; K81 ; M13
1763	C54.2 ; D12.6 ; D12.7 ; E78.0 ; E78.2 ; H35.3 ; H91.1 ; I10 ; I11.9 ; K29.4 ; K29.7 ; K43.9 ; K58.0 ; K58.9 ; K59.0 ; K86.1 ; M80.0 ; M80.9 ; R10.1 ; R10.4 ; S20.0 ; S20.2 ; S42.2 ; Z96.1 ; T92.1 ; T92.3 ; T93.3 ; T93.9
1764	E78.2 ; F32 ; G47 ; I10 ; I11.0 ; I11.9 ; I20.8 ; I20.9 ; I25.2 ; I26 ; I26.0 ; I26.9 ; I47 ; I48 ; I50 ; I50.0 ; I50.1 ; I50.9 ; J44.8 ; J44.9 ; J45 ; J45.0 ; J45.8 ; J96.0 ; L02 ; M17
1765	F52 ; I11.0 ; I11.9 ; I49 ; K57.2 ; L23.9 ; L30 ; M20.1 ; M20.3 ; M25.5 ; N83.8 ; Z25.1 ; Z43.3 ; Z76.0
1766	I10 ; I11.9 ; J45.8 ; J45.9 ; J96.1 ; K29.4 ; K80.0 ; K80.1 ; K80.2 ; M80.0
1767	H25.0 ; H35.3 ; I10 ; I50 ; M06 ; M06.0 ; M79 ; M79.1 ; M79.2 ; M81.0
1768	F01.9 ; F02.8 ; G40 ; G40.3 ; G40.9 ; I11 ; I11.0 ; I11.9 ; I50 ; I50.0 ; I50.9 ; J10.0 ; J18.9 ; S52.5
1769	F32.9 ; G47 ; H17.0 ; H25.1 ; H26.9 ; H35.0 ; H35.3 ; H35.4 ; I10 ; I11.0 ; I11.9 ; I80 ; I80.0 ; I83.0 ; I83.2 ; L97 ; M15.9 ; M16.9 ; M17.9 ; M51.1 ; M51.9 ; M54.4 ; M54.5 ; Z96.1
1770	F01 ; F01.3
1771	H25.0 ; H25.1 ; I10 ; I11.9 ; I50.9 ; K25.0 ; K25.4 ; K25.7
1772	E11.9 ; I10 ; M79.5 ; M79.6
1773	I48 ; I50.1
1774	I67.2 ; I70 ; I70.9
1775	D50 ; G47 ; H52.2 ; H52.4 ; I10 ; I70 ; I80 ; K81 ; M42 ; M54.2 ; M54.4 ; M54.6 ; R42 ; Z96.1
1776	F03 ; F32 ; I10 ; N30
1777	H25.0 ; H25.1 ; H25.9 ; H26.4 ; H34.8 ; H40.1 ; H52.2 ; I10 ; I67.2 ; J01.0 ; J01.9 ; J30.0 ; J30.4 ; S52.5 ; S52.6 ; Z96.1
1778	I10 ; R07.4 ; R21
1779	C25 ; C25.0 ; C25.9 ; F00.1 ; F48 ; G24 ; G44 ; G54 ; I10 ; I11 ; I11.0 ; I11.9 ; I20 ; I20.8 ; I67 ; I67.2 ; K25 ; K29 ; K29.3 ; K29.4 ; K44.9 ; K59 ; K59.0 ; K86 ; K86.9 ; M13 ; M54 ; M54.6 ; M81.0 ; M81.8 ; R52.2
1780	B02.9 ; C50.8 ; D50.0 ; E11.5 ; E11.7 ; E11.8 ; E11.9 ; G63.2 ; I11.9 ; K10.2 ; K29.6 ; M17 ; M17.1 ; M19.8 ; N11.8 ; N11.9 ; N20 ; N20.0 ; R32 ; Z85.3
1781	H35.3 ; I10 ; I11 ; I70 ; Z96.1
1782	H25.0 ; H40.1 ; M25.5
1783	M79.6 ; S42.2 ; S42.7 ; S82.4
1784	G47 ; G58.0 ; G81.1 ; I10 ; I11.9 ; I12.0 ; I13.0 ; I13.2 ; I63.8 ; N28.1 ; N39.0 ; R35
1785	B02.9 ; E11 ; E11.8 ; F32.0 ; F32.1 ; H25.0 ; H25.1 ; H35.3 ; I11.0 ; I11.9 ; I25.2 ; M05.8 ; M15.0 ; M35.3 ; M81.0 ; N18.8 ; N39.0 ; N39.9
1786	E04.2 ; E04.8 ; E04.9 ; I10 ; I11.9 ; I67.2 ; I67.9 ; J20.9 ; R21
1787	G47 ; I10 ; I70 ; M15 ; N32
1788	G47 ; M15.9
1789	D51.8 ; D63.8 ; F51 ; F51.0 ; H10.3 ; H10.5 ; I10 ; I11.0 ; I11.9 ; I67.2 ; I70 ; K25.7 ; K29.4 ; K29.6 ; K29.9 ; K57.3 ; K86.1 ; M80.0 ; M81.0 ; N18.8 ; N18.9 ; N90.4 ; S92.3
1790	C19 ; G24 ; I10 ; M54 ; M54.1
1791	E03.8 ; E03.9 ; H90.3 ; I10 ; I11.9 ; I48 ; I50.0 ; I50.9 ; J20.9
1792	E78.0 ; E78.8 ; H25.1 ; I10 ; I11 ; I11.0 ; I11.9 ; I70.2 ; L20.8
1793	D50.9 ; H25.0 ; H91.3 ; L02.2 ; L02.4 ; M05.8 ; M06.0 ; M06.4 ; M81.0 ; R42
1794	A46 ; H25.0 ; H25.1 ; H40.1 ; I10 ; M06 ; M06.9 ; M15 ; M15.0 ; M54.4 ; M54.5 ; N72 ; N76.0 ; N81.2 ; N81.3 ; N95.2 ; Z96.1
1795	H25.0 ; H25.9 ; H40.1 ; H52.4 ; I11.0 ; I50 ; M80.5 ; Z96.1
1796	C50.3 ; C50.4 ; C50.5 ; C50.8 ; H90.3 ; H91.1 ; I11.9 ; I25.1 ; I50.9 ; J45 ; J45.8 ; J45.9 ; J96.1 ; K29 ; M15 ; Z76.0
1797	D70 ; H25.0 ; H25.8 ; H35.3 ; I10 ; I11 ; I11.0 ; I11.9 ; I25.0 ; I25.1 ; I25.8 ; I47 ; I48 ; I50 ; I50.0 ; I50.9 ; K81 ; M16 ; M16.0 ; M16.1 ; M17.1 ; S52.5 ; Z96.0 ; Z96.6 ; T84.0
1798	G47 ; G47.0 ; I10 ; I11.9 ; K43.9
1799	D50 ; E78 ; F41 ; I10 ; I11 ; I11.9 ; I25.9 ; I50 ; I50.9 ; I67.2 ; I70 ; I70.2 ; M15.8
1800	I11 ; I11.9 ; I20 ; I20.8
1801	G24 ; H25.0 ; H25.1 ; H35.3 ; H52.1 ; H52.2 ; I10 ; M13 ; M54 ; N30 ; R10 ; R10.1 ; R10.4 ; R51 ; Z96.1
1802	H40.1 ; H90.3 ; H91.1 ; I10 ; I67.2 ; J31.0
1803	I11.9
1804	D51 ; E78.2 ; F51.8 ; G25.8 ; G47 ; G81.1 ; H01.0 ; H11.3 ; H19.3 ; H25.0 ; H40 ; H40.1 ; H40.9 ; H52.2 ; I11.0 ; I11.9 ; I21 ; I21.9 ; I25.2 ; I48 ; I50.1 ; I50.9 ; I63.5 ; K21 ; K56.5 ; L30 ; L30.3 ; L30.9 ; M75.9 ; M79 ; M79.1 ; R13 ; R47.1 ; Z48.0 ; Z95.0 ; Z95.5 ; Z96.1 ; T81.4
1805	E04.2 ; E11 ; E11.2 ; E11.8 ; E11.9 ; H61.2 ; H91 ; H91.1 ; I11.0 ; I11.9 ; I13 ; I20.8 ; I25.2 ; I34.0 ; I35.2 ; I36.1 ; I48 ; I49.5 ; I83.9 ; K29 ; M15 ; M54.1 ; M54.4 ; M81.0 ; Z45.0 ; Z95.0
1806	A46 ; F03 ; F03.0 ; I11 ; I11.9 ; R32
1807	E78 ; F01.2 ; F01.9 ; F32.1 ; G81.1 ; H61.2 ; I10 ; I11.9 ; I20 ; I20.9 ; I48 ; I63.5 ; L20 ; L23 ; L23.9
1808	F45.9 ; G20 ; H40.1 ; I10 ; I11.0 ; I20.8 ; I20.9 ; I21.1 ; I21.3 ; I25.2 ; I50.0 ; I67.2 ; K21.9 ; M16.0 ; M16.1 ; M17.0 ; M17.1 ; N31.9 ; Z96.1
1809	E11 ; E78.0 ; E78.2 ; G40.2 ; G40.4 ; I11.0 ; I11.9 ; I69 ; I69.3
1810	F06.0 ; F06.7 ; F32 ; F32.0 ; F51.9 ; H40 ; H40.1 ; H81.1 ; I10 ; I50 ; I50.9 ; J45.1 ; M54 ; M54.5 ; Z96.1
1811	J44 ; J44.8
1812	H25.0 ; H25.1 ; H34.8 ; H35.3 ; H40.1 ; H52.1 ; H52.2 ; H91.1 ; H91.9 ; I11.9 ; L82 ; L86 ; L92.0 ; M17.0 ; M19.1 ; M19.2 ; M19.8 ; M25.5 ; M25.6 ; M42.1 ; M47.8 ; M48.4 ; M54.1 ; M54.5 ; M54.8 ; M75.0 ; M75.8 ; M79 ; M79.2 ; M79.6 ; M80 ; M80.5 ; N81.2 ; N81.3 ; N89.8 ; N95.2 ; S52.5 ; S52.8 ; Z03.8 ; T19.2
1813	I11.0 ; I48 ; I50.0 ; I50.9 ; I63.5 ; I63.9 ; I72.3 ; M15.0
1814	D12 ; F22.0 ; F41 ; F41.8 ; G47.9 ; H81 ; I10 ; I11.0 ; I48 ; J91 ; R51 ; S51.7
1815	E78.0 ; E78.2 ; F00 ; F00.1 ; H01.0 ; H01.1 ; H25.0 ; H25.1 ; H81.1 ; H93.1 ; I11.0 ; I11.9 ; I25.0 ; I25.1 ; I49.4 ; I67.2 ; J01.0 ; J30.0 ; J30.4 ; K29.4 ; K29.5 ; K59.0 ; K66.0 ; L82 ; M20.1 ; M20.4 ; N20.0 ; N31.8 ; N31.9 ; N95.3 ; Q43.8 ; Z13 ; Z13.8 ; Z71.1 ; Z71.8
1816	B35.1 ; B35.3 ; E11.7 ; E11.8 ; E11.9 ; I11 ; I11.0 ; I20.8 ; I50.0 ; I70.2 ; I79.2 ; J44.8
1817	C18.7 ; C50 ; C50.2 ; D63.8 ; H26.4 ; H35.3 ; H91.1 ; I10 ; I11 ; I11.0 ; I11.9 ; I45.0 ; I49 ; I49.8 ; I50 ; I50.9 ; I67.2 ; K20 ; K21 ; K21.9 ; K22.1 ; K22.9 ; K29.5 ; K29.6 ; M15.8 ; M42.1 ; M47.8 ; M47.9 ; M54.1 ; M54.5 ; M54.6 ; M54.8 ; M54.9 ; N95.2 ; Z03.8 ; Z85 ; Z85.0 ; Z96.1
1818	F03.0 ; H35.3 ; H40.0 ; H40.1 ; H90.3 ; H90.8 ; I10 ; I50.9 ; I69.3 ; K10.2 ; K10.3 ; L97 ; M15.9 ; M75.0 ; M75.4 ; M81.0 ; Z71.0 ; Z71.8
1819	F34 ; I10 ; I11.9 ; I70 ; S52.2 ; S52.5
1820	E78 ; F06.3 ; I10 ; I67 ; S61.0
1821	E11.7 ; G47.9 ; I11 ; I11.0 ; I11.9 ; I20 ; I20.8 ; J42 ; K29.9 ; L30.8 ; L30.9 ; M54.1 ; N39 ; N39.0 ; Z71.8 ; Z76.0
1822	C44.5 ; C44.6 ; I10 ; I20.9 ; I48 ; N30.2
1823	C64 ; D63.0 ; K29.4 ; K29.5 ; L90.5 ; M15.9 ; M51.1 ; M80 ; M80.0 ; N81.3 ; N81.5 ; S82.8 ; Z47.8
1824	F51 ; I11 ; I11.0 ; I11.9 ; I26.9 ; I48 ; I50 ; I50.0 ; I50.9 ; I69.3
1825	E66.0 ; E78.2 ; G47 ; H25.0 ; H25.9 ; I10 ; I11.0 ; I50.0 ; M10.0 ; M17 ; M17.0 ; M17.1 ; M54 ; M54.4 ; M54.5
1826	D13.1 ; D50 ; E11.8 ; E11.9 ; F00.1 ; G40.2 ; G50 ; H25.0 ; H35.0 ; H35.3 ; H52.2 ; I10 ; I11.9 ; I20 ; I20.0 ; I25.9 ; I67.2 ; I67.3 ; I67.8 ; I68 ; I68.1 ; K26.9 ; K80 ; K80.1 ; M16.9 ; M20.1 ; M20.4 ; M20.5 ; N20 ; N20.0 ; N30.0 ; N30.1 ; R55 ; Z96.1
1827	E03.8 ; E03.9 ; E04.2 ; H35.3 ; H40.1 ; H52.2 ; H90.1 ; H90.3 ; H90.4 ; I10 ; I11.0 ; I11.9 ; I48 ; I84.7 ; I84.8 ; J45 ; J45.8 ; J45.9 ; M17.0 ; M17.1 ; M42.1 ; Z71.8 ; Z76.0 ; Z96.1
1828	G20 ; I11
1829	E11 ; E11.8 ; F32.0 ; H25.1 ; I10 ; I11.0 ; I50 ; I50.0 ; I69 ; I69.4 ; N18.8 ; N30
1830	G47 ; I10 ; I67.2 ; K43.9
1831	E78 ; F01.9 ; F02.8 ; F03 ; G46.7 ; H25.0 ; H33.0 ; H35.3 ; H40.1 ; I49 ; I49.3 ; Z01.3
1832	H40 ; H40.5 ; I11 ; I11.9 ; I70
1833	C20 ; C21.0 ; C64 ; D37.5 ; E04.1 ; E04.2 ; E06.2 ; E78 ; E78.0 ; H00.0 ; H00.1 ; H01.0 ; H10 ; H10.3 ; H10.5 ; H35.3 ; H81.1 ; I11 ; I11.0 ; I11.9 ; I13.1 ; I35.0 ; I48 ; I49.4 ; I67.8 ; I70 ; I70.1 ; I70.2 ; I83.0 ; I83.9 ; I87.0 ; I87.2 ; J00 ; J06.8 ; J30 ; J30.0 ; J45.8 ; J45.9 ; K10.2 ; K29.3 ; L03.1 ; L03.3 ; L29.8 ; L57.0 ; M15.0 ; M15.3 ; M15.8 ; M17 ; M17.0 ; M17.1 ; M21.4 ; M25.5 ; M47…
1834	C67.8 ; D51.8 ; E03 ; E03.8 ; F32 ; H35.3 ; I10 ; I11.0 ; I11.9 ; I49 ; I49.9 ; K21 ; K29 ; K29.5 ; K30 ; K58.0 ; K91.8 ; M17 ; M54 ; M80 ; N30 ; N30.2 ; N30.8
1835	F32.1 ; F41 ; F51 ; F51.0 ; F51.9 ; H25.0 ; H25.1 ; H81.1 ; H81.9 ; I11.9 ; K21 ; K52.8 ; K57.3 ; M15 ; M15.9 ; M42.1 ; M54 ; M76.8 ; Z96.1
1836	I10
1837	F51 ; H35.3 ; J45 ; M54.6 ; M54.9 ; M75 ; M75.0 ; N30 ; R00.2 ; S42.2
1838	E11 ; E11.7 ; E11.9 ; G30.8 ; G47 ; H61.2 ; I11.0 ; I11.9 ; I20.8 ; I26.9 ; I69.3 ; I69.4 ; L89 ; M17 ; M54 ; R04.0
1839	E03.8 ; E03.9 ; M41.8 ; R42 ; S52.5
1840	I10 ; I11 ; I11.9
1841	C50.4 ; C50.9 ; D22.3 ; D22.5 ; H10.1 ; H10.4 ; H25.0 ; H25.1 ; H52.0 ; H52.2 ; H52.4 ; I67.2 ; I80.0 ; I80.9 ; I83.1 ; I83.9 ; I87.0 ; I87.8 ; I89.0 ; K26.4 ; K26.9 ; K29.5 ; L82 ; M15.0 ; M17.0 ; M17.9 ; M19.2 ; M20.1 ; M21.4 ; M42.1 ; M77.3 ; M80.0 ; M80.9 ; M81.9 ; S01.2 ; Z47.0 ; Z96.1 ; Z96.6
1842	C34.9 ; D32.0 ; E78 ; G47 ; H25.0 ; H35.3 ; H40.0 ; H40.1 ; H61.2 ; I11.0 ; I11.9 ; Z76.0
1843	B37.8 ; F32.2 ; F32.8 ; F48 ; F48.0 ; F51.0 ; I10 ; I11.0 ; I11.9 ; J30.0 ; L23 ; L23.5 ; L40.0 ; N30.0 ; N30.2 ; N39.4
1844	C00.1 ; H66 ; H66.0 ; I10 ; I50.9 ; J30.0 ; J45.8 ; J45.9 ; M17.1
1845	F22.8 ; F48 ; I11 ; I11.0 ; K29.9 ; M15.8 ; M17.0 ; M17.9 ; M19.0 ; M20.1 ; M42.1 ; M54.1 ; M54.5
1846	I10 ; I11.9 ; I63.8 ; I67.2 ; R32 ; Z96.6
1847	E04.2 ; F51 ; I11 ; J02 ; J02.9 ; J20 ; J20.9 ; K29 ; K29.5 ; K80 ; K80.1 ; K80.2 ; K80.4 ; K83.1 ; K83.3 ; L30 ; M16 ; N39.0 ; N39.9 ; R51 ; Z71.8
1848	H02.0 ; H25.0 ; H25.2 ; H25.9 ; H40.5 ; J44.9
1849	A46 ; I10 ; I11.0 ; I50 ; I50.9 ; I80.2 ; I80.3 ; I83 ; I83.2 ; I87.0 ; I87.2 ; K25 ; K29 ; K29.0 ; L23 ; L97 ; M15 ; M15.0 ; M16 ; M16.0 ; M17 ; M17.9 ; M54 ; M54.9 ; M79.2
1850	B02.9 ; E03.8 ; E03.9 ; E78.0 ; E78.2 ; H35.0 ; H35.3 ; H52.2 ; H52.4 ; I10 ; I11.0 ; I11.9 ; I13.0 ; I13.2 ; I48 ; I50.0 ; I50.9 ; K25.4 ; K25.7 ; M05.0 ; M05.8 ; M06.8 ; M06.9 ; M13.9 ; M16.9 ; M17.0 ; M17.1 ; M17.5 ; M79.0 ; M79.6 ; M80.0 ; M80.4 ; M80.8 ; N11.8 ; N11.9 ; N18.0 ; N18.8 ; Z96.6
1851	H81 ; H81.1 ; H90.3 ; H90.8 ; I50 ; K29 ; K29.6 ; K40 ; K40.9 ; M16 ; M19 ; N30 ; Z03.8
1852	I10 ; I50.9 ; L23.5 ; M19.8 ; N81.2 ; N81.4
1853	C16.2 ; C16.9 ; D50 ; D50.0 ; E03.3 ; E03.8 ; E03.9 ; E06.3 ; F41 ; H52.2 ; H52.4 ; I11 ; I11.9 ; I50 ; J45 ; J45.1 ; J45.9 ; M16 ; M16.9 ; M47.8 ; M54 ; M77.0 ; M77.1 ; Z51.1 ; Z96.1
1854	G47 ; G47.0 ; G47.8 ; G47.9 ; H81.8 ; I10 ; I11.0 ; I11.9 ; I25.1 ; I48 ; I50.9 ; I67.2 ; M15.9 ; M42 ; M42.1
1855	E78.2 ; F00.1 ; F01.9 ; G20 ; G31.1 ; G40 ; G40.2 ; G40.9 ; I11.9 ; I25.2 ; I50 ; I50.0 ; I50.1 ; M17 ; M17.0 ; S01.1 ; S52.5 ; Z95.5
1856	E11 ; E11.5 ; E11.7 ; E11.8 ; E11.9 ; H40.0 ; H40.2 ; I11.9 ; I83.0 ; I83.2 ; L02.4 ; N81.2 ; S81.9 ; Z48.0 ; Z48.8 ; T02.2
1857	E78.2 ; F32.1 ; F48 ; G25.3 ; G47 ; G47.0 ; G81.1 ; G82.4 ; G95.8 ; H10.8 ; H10.9 ; H25.0 ; H25.1 ; H52.2 ; H52.4 ; I10 ; I11 ; I11.0 ; I11.9 ; I20 ; I20.0 ; I20.8 ; I25 ; I25.1 ; I25.2 ; I25.5 ; I25.8 ; I25.9 ; I48 ; I49 ; I49.4 ; I50 ; I50.0 ; I50.9 ; I67 ; I67.2 ; I69.3 ; K26 ; K26.7 ; K29 ; K29.9 ; K86 ; K86.1 ; M15 ; M15.0 ; M15.8 ; M15.9 ; M17 ; M17.0 ; M19 ; M19.2 ; M24.5 ; M48.0 ; N11 ; N…
1858	E78 ; E78.0 ; F06.7 ; F41.1 ; G47 ; H25.0 ; H25.1 ; H25.8 ; H50.1 ; H50.3 ; H52.1 ; H52.2 ; I83.1 ; I83.9 ; J01.0 ; J04 ; J04.1 ; J04.2 ; J30.0 ; J30.3 ; J30.4 ; K26.9 ; K29 ; M19.9 ; Z48.0 ; Z48.9 ; Z96.1
1859	E10.5 ; E10.7 ; E11.7 ; E11.8 ; F48.0 ; F51 ; F51.0 ; H27.0 ; H35.3 ; H35.4 ; I11.9 ; I49.4 ; I70.2 ; K58.0
1860	C16.2 ; F32.0 ; I10 ; I11.9 ; R42
1861	G35 ; G82.1 ; G82.4 ; H18.1 ; H26.4 ; H35.3 ; H40.1 ; H40.5 ; H44.2 ; I10 ; I11.9 ; I83.0 ; L97 ; M17 ; M17.0 ; M17.9 ; M24.5 ; M75.1 ; M75.5 ; R26.0 ; Z48.0 ; Z96.1
1862	G56.0 ; I10 ; I83.1 ; I83.9 ; K86.1
1863	D50.9 ; D51.1 ; E03.8 ; E11.8 ; E11.9 ; I10 ; I11.0 ; I11.9 ; K29.4 ; K29.8 ; M10.9 ; M42.1 ; M43.1 ; M54.5
1864	D50 ; E03.9 ; F03 ; F03.0 ; H25.0 ; H35.3 ; I10 ; I11.9 ; K44 ; K44.9 ; S02.2 ; S42.2
1865	F34.1 ; G47 ; H25.0 ; H25.1 ; I10 ; I11.9 ; I25.1 ; I25.2 ; I50 ; I50.0 ; I50.9 ; J44 ; J44.1 ; J44.8 ; J44.9 ; J45 ; J45.8 ; J96.1 ; K29.4 ; L03.1 ; R60.0 ; Z96.1
1866	A88.8 ; B02 ; B02.9 ; C64 ; D47.2 ; D63.8 ; G94.8 ; I10 ; I11 ; I12.0 ; I13.1 ; I13.2 ; I13.9 ; I50.9 ; I83 ; I83.9 ; K30 ; K80.2 ; L03.0 ; L03.1 ; L40 ; L40.0 ; L40.5 ; M07 ; M07.3 ; M54 ; N11.8 ; N18 ; N18.0 ; N18.8 ; N28.1 ; N28.8 ; Z49.1 ; Z90.5
1867	F51 ; G62.8 ; G62.9 ; H25.0 ; H25.1 ; H91 ; H91.9 ; I10 ; I11.9 ; I20 ; I49.1 ; I49.3 ; I49.4 ; K29 ; K29.1 ; K29.6 ; K92.8 ; L30.3 ; N39.0 ; R14
1868	E11 ; E11.9 ; G47 ; G47.8 ; H25.0 ; H40.1 ; I10 ; I20.0 ; I50.9 ; I67.2 ; M05 ; M05.8 ; M81.4 ; N11.9
1869	E03 ; E11 ; E11.0 ; E11.7 ; F03 ; F03.0 ; F05.8 ; F06.8 ; I11 ; I11.0 ; I11.9 ; I25.2 ; I48 ; I50.9 ; N39.0
1870	C50 ; C50.4 ; E04.2 ; E78 ; E78.0 ; E78.2 ; F06.7 ; F22.8 ; G81.1 ; I10 ; I11.0 ; I11.9 ; I25.1 ; I48 ; I50.0 ; I63.4 ; I69.3 ; K57.3 ; N39.0 ; Z03.8 ; Z03.9
1871	E78.2 ; F00.1 ; I11.0 ; I11.9 ; I48
1872	H25.0 ; H35.3 ; H52.2 ; H52.4 ; I10 ; I11.9 ; I20.8 ; I35.0 ; I35.1 ; I48 ; I50.0 ; K80.2 ; M54.5 ; M80.0 ; Z03.5 ; Z76.0 ; Z95.2 ; Z95.3
1873	E78.0 ; E78.2 ; F40 ; F41 ; F41.0 ; G81.1 ; H25.2 ; H25.8 ; H35.3 ; I11.0 ; I11.9 ; I63.3 ; I63.4 ; I63.5 ; I69.3 ; I69.4 ; I70 ; I70.2 ; K80 ; L60.0 ; M17 ; M17.1 ; M54 ; M54.1 ; M54.5 ; M80 ; M80.0 ; R47.0 ; R47.1 ; Z96.1
1874	A46 ; C20 ; C43 ; C43.6 ; D04.3 ; D17.1 ; D18.0 ; D22.6 ; E04.2 ; F48 ; G25.0 ; H10 ; H10.8 ; H25 ; H25.0 ; H25.1 ; H35.3 ; H52.0 ; H52.4 ; I11.9 ; I48 ; I49.5 ; K43.0 ; K43.9 ; L57.0 ; L82 ; M16 ; M16.0 ; M16.9 ; M21.4 ; M70.6 ; M70.8 ; M85.8 ; R22.2 ; R22.4 ; S00.2 ; S00.3 ; Z08.0 ; Z08.7 ; Z45.0 ; Z48.0 ; Z48.9 ; Z76.0 ; Z95.0 ; Z96.1
1875	D50 ; D59.1 ; D59.9 ; E11.8 ; E11.9 ; E78 ; E78.0 ; F32.0 ; F51 ; G47 ; G47.8 ; H25.1 ; I10 ; I11 ; I11.0 ; I11.9 ; I50 ; I50.0 ; I50.9 ; J04.1 ; J20 ; J20.9 ; K20 ; K21 ; K21.0 ; K26 ; K26.7 ; K29.3 ; K29.5 ; K30 ; K59.0 ; K59.9 ; K82.8 ; K82.9 ; K86.1 ; L20.9 ; M54 ; M54.1 ; N11 ; N11.9 ; N30.0 ; N30.2 ; N30.8 ; N95.2
1876	A46 ; C44 ; C44.3 ; C50.1 ; C50.4 ; C50.5 ; F32 ; G47 ; I10 ; I80 ; I80.8 ; I87.0 ; K10.2 ; K10.3 ; M54.1 ; M54.5
1877	E78.2 ; F41.0 ; I10 ; I25 ; N10 ; Z01.3 ; Z01.4 ; Z01.7
1878	G20 ; G82.0 ; H25 ; H25.0 ; H25.1 ; M15 ; N30.1 ; N30.2 ; N30.9 ; R32
1879	F00.1 ; F00.9 ; H25.0 ; H25.1 ; I70.9
1880	A46 ; D51.9 ; G25.0 ; H91.3 ; Z96.1
1881	B37.2 ; B37.3 ; I48 ; L57.0 ; L85.8 ; L98.9 ; R42 ; S42.2
1882	E11.5 ; I10 ; I11 ; I11.9 ; M15.8 ; M16.9 ; M17.9 ; M47.8 ; M47.9 ; M51.1 ; M54.1 ; M54.3
1883	B34.9 ; E05.1 ; E11 ; E11.8 ; E11.9 ; E78 ; E79.0 ; F39 ; H25.0 ; H52.0 ; H52.2 ; H52.4 ; I11 ; I11.0 ; I11.9 ; I48 ; I49.5 ; I50.0 ; I50.9 ; K10.2 ; K10.3 ; K21 ; L25.2 ; M10 ; M10.9 ; M35.9 ; N39.0 ; N39.8 ; R50.9 ; Z01 ; Z01.0 ; Z01.4 ; Z25.1 ; Z45.0 ; Z95.0
1884	I10 ; I11 ; M05 ; M05.8 ; M16 ; M16.0 ; M17.0 ; M17.1 ; M54 ; M54.1 ; M54.4 ; M54.9
1885	I10 ; I11 ; I63 ; R32
1886	E11 ; E11.5 ; E11.7 ; E11.8 ; E11.9 ; I10 ; I11.9
1887	G47 ; H02.0 ; H11.1 ; H25.0 ; I10 ; M47.2 ; M51.1 ; M80 ; M80.8 ; M81 ; M81.9
1888	C54.3 ; C54.9 ; C71.8 ; E10 ; E10.3 ; E10.5 ; E10.7 ; E10.9 ; E11.7 ; E11.9 ; E78.0 ; F01.9 ; H36.0 ; I10 ; I11 ; I11.9 ; I67.2 ; I70.9 ; I79.2 ; L30 ; L30.9 ; M17.9 ; N28.1 ; S80.0
1889	G20 ; H25.0 ; H25.1 ; H40.1 ; H52.1 ; H52.2 ; I11.9 ; I95.1 ; N30.0 ; N30.2 ; R55
1890	D50.8 ; D50.9 ; F51 ; F51.0 ; G56.0 ; G56.2 ; I10 ; I11.0 ; I11.9 ; I47 ; I49 ; L02.4 ; L60.0 ; M05.8 ; M15.9 ; M25.5 ; M80 ; M80.0 ; M80.4 ; R59.0 ; R59.9 ; S42.4 ; Z03.9 ; Z47.0 ; Z48.0 ; T84.1 ; T84.8
1891	C44.5 ; D18.0 ; D22.3 ; E78 ; E78.2 ; I10 ; I11.9 ; I13 ; I13.9 ; I20.8 ; I25.1 ; J06 ; J06.8 ; J06.9 ; K26.7 ; K30 ; L82 ; M17 ; M54.4 ; M54.5 ; M79.2 ; M79.7 ; M81 ; Z08.0
1892	B37.0 ; B37.2 ; C67 ; C67.4 ; C67.6 ; C67.8 ; C67.9 ; F41 ; F41.1 ; H52.1 ; H52.2 ; H81.1 ; H90.3 ; I10 ; J01 ; J01.0 ; J01.1 ; J01.4 ; J01.9 ; J06.8 ; J32.0 ; K21 ; K21.9 ; M16.9 ; M47.8 ; M54.1 ; M54.5 ; M79 ; M79.1 ; M79.6 ; M85.8 ; N76.2 ; N81.0 ; N81.1 ; N95.0 ; N95.2 ; R10.2 ; R10.3 ; S52.5 ; Z25.1 ; Z96.1
1893	D51.8 ; E55.9 ; I10 ; I11.0 ; I34.0 ; I36.1 ; I49.4 ; I49.8 ; I50.0 ; J37.0 ; M80.0
1894	E10.5 ; E10.8 ; E11.4 ; E11.5 ; E11.7 ; E11.8 ; E11.9 ; E66.0 ; E66.8 ; E78 ; E78.2 ; G47 ; G47.0 ; G47.3 ; G57.6 ; G63.2 ; H35.0 ; I11.0 ; I11.9 ; I20.0 ; I20.8 ; I50.0 ; I70.0 ; I70.2 ; I79.2 ; K57.3 ; K59.0 ; M17 ; M17.0 ; M20.1 ; M21.4 ; M48.0 ; M51.1 ; M51.3 ; M54 ; M54.1 ; M54.8 ; M77.4 ; Z95.1 ; Z95.8
1895	C64 ; E11.9 ; E55 ; I10 ; I11.0 ; I11.9 ; K29.5 ; K29.8 ; K80.8 ; K86.1 ; M54.1
1896	C91.1 ; F00.1 ; H25.0 ; H40.0 ; H40.1 ; H52.2 ; S60.0 ; S60.2
1897	C81.0 ; C81.1 ; C81.9 ; F41.3 ; G47.0 ; G47.9 ; I10 ; I11.0 ; I11.9 ; I67.2 ; L82 ; M06.0 ; M17 ; M17.0 ; M17.1 ; M24.2 ; M75.1 ; N31.2 ; N31.8 ; R13 ; R55 ; S32.5
1898	C18.7 ; C18.9 ; C20 ; E11.6 ; E11.8 ; E11.9 ; G46.2 ; I10 ; I11 ; I11.0 ; I11.9 ; I63.4
1899	A41 ; A41.8 ; C50 ; C50.3 ; C50.4 ; C50.8 ; E03.8 ; E03.9 ; E11.9 ; E78 ; F06.3 ; F10.1 ; F10.2 ; F10.3 ; F10.5 ; F10.7 ; F32.0 ; F32.1 ; F32.3 ; F33.1 ; F41.2 ; F41.8 ; F51 ; G47 ; G47.9 ; H90.3 ; H91.9 ; I10 ; I11.9 ; I26.9 ; J44.0 ; J44.8 ; J44.9 ; J96.1 ; K70.1 ; K70.4 ; K70.9 ; N11.0 ; S02.6 ; S82.8 ; Z51.0 ; Z73.1
1900	D27 ; E03 ; E04.1 ; E04.2 ; E07.8 ; E10 ; E10.8 ; E11 ; E11.4 ; E11.5 ; E11.8 ; E11.9 ; G47 ; G63.2 ; I10 ; I11 ; I11.0 ; I11.9 ; I48 ; I49.5 ; I50 ; I50.0 ; I99 ; M42 ; M42.1 ; M47.8 ; M47.9 ; N30 ; N30.0 ; N30.2 ; N95.2 ; R42 ; Z45.0 ; Z95.0
1901	E78.0 ; G81.1 ; H00.1 ; H01.0 ; H10.2 ; H10.4 ; H90.3 ; H90.5 ; I10 ; I11.9 ; I61.0 ; J30.0 ; M19.0 ; M20.1 ; S80.0 ; Z24.1 ; Z47.0
1902	I10
1903	B35.1 ; E10 ; E10.9 ; E11.5 ; E11.8 ; H10.1 ; H10.2 ; H25.0 ; H36.0 ; H52.2 ; I10 ; I11 ; I11.0 ; I11.9 ; I80.0 ; I80.9 ; I83 ; K80.1 ; K80.2 ; L10.8 ; L23 ; N28.1
1904	E10.8 ; E11.3 ; E11.4 ; E11.7 ; G44 ; G44.1 ; H35.0 ; H35.3 ; H40.1 ; H40.5 ; H40.9 ; H61.2 ; I10 ; I11.0 ; I11.9 ; I20 ; I20.8 ; M16.0 ; M16.9 ; M42.1 ; N20.0 ; Z96.1
1905	D50 ; I10 ; I11 ; I11.9 ; I48 ; I63.4 ; M05.8 ; M15.8 ; M16.0 ; M16.1 ; M16.9 ; Z96.6
1906	D50 ; D50.9 ; E78.2 ; E87.1 ; E87.6 ; G40.2 ; G46.0 ; H25.0 ; H25.1 ; I11.9 ; I49 ; I63.3 ; J40 ; K29.5 ; K29.7 ; N30 ; S61.8 ; Z96.1
1907	F06.3 ; F32.1 ; H25.0 ; H26 ; H26.4 ; H35.3 ; H50.1 ; H50.2 ; H52.2 ; H52.4 ; H61.2 ; H90.3 ; H93.1 ; I83.9 ; J04.1 ; J06.9 ; J20 ; J20.9 ; K29.1 ; K43.0 ; K43.9 ; M05.8 ; M05.9 ; M06.8 ; M06.9 ; M15 ; M15.0 ; M21.0 ; M21.1 ; M21.4 ; M25.5 ; M25.8 ; Z48.0 ; Z96.1 ; Z96.6
1908	I10 ; J06.9 ; K86.1
1909	H21.4 ; H40.1 ; H52.2 ; H52.4 ; I11.9 ; Z96.1
1910	B02.9 ; C71.1 ; C71.9 ; G40.0 ; G40.8 ; G81.9 ; I10 ; I68 ; L23 ; R32
1911	D51.9 ; G20 ; I11.0 ; I11.9 ; I20.8 ; K29.4 ; K59.0 ; M17.0 ; N31.8 ; N39.0 ; R33 ; R73.0
1912	F06.7 ; F22.0 ; F22.8 ; F22.9 ; H91 ; H91.9 ; I10 ; I11.0 ; I11.9 ; L02.4
1913	C50.8 ; F33.2 ; I70.2 ; Z51.1
1914	E78 ; E78.9 ; G81.1 ; H25.0 ; H52.2 ; I10 ; I11 ; I11.0 ; I48 ; I63.5 ; I63.9 ; I65.2 ; I69.3 ; I70 ; I70.0 ; M17 ; M19 ; M19.9 ; M21.4 ; M54 ; M54.9 ; M75 ; M75.2 ; M75.3 ; R73 ; R73.0 ; Z01.3 ; Z25.1
1915	E04.2 ; F48.8 ; H25.0 ; H25.1 ; H52.2 ; H52.4 ; I11 ; I11.0 ; I11.9 ; I48 ; J44 ; J44.1 ; J44.8 ; J44.9 ; J45.1 ; J45.8 ; M17 ; M48.0 ; M54 ; M54.1 ; Z76.0 ; Z96.1
1916	E03.8 ; E03.9 ; H52.0 ; H52.4 ; H53.0 ; I10 ; I11.9 ; J20.9 ; M15 ; M51.1 ; M54.5
1917	C50 ; C50.1 ; D64.8 ; D69.5 ; D70 ; H52.0 ; H52.4 ; I10 ; M16.9 ; M17.9 ; Z03.8 ; Z51.1
1918	C83.0 ; C83.1 ; C83.4 ; D17.2 ; D63.0 ; D69.5 ; D70 ; E11 ; E11.7 ; E11.8 ; E11.9 ; G63.2 ; H81.1 ; I10 ; I11 ; I11.0 ; I11.9 ; I70.2 ; I71.0 ; I71.2 ; I83.9 ; J18 ; J18.0 ; J18.8 ; J18.9 ; J20.1 ; J44 ; J45.8 ; M51.1 ; M54.1 ; N39.0 ; Z03 ; Z03.1 ; Z51.1
1919	F07.0 ; G40 ; G40.0 ; H25.0 ; H25.1 ; M17.9 ; M54.2 ; M54.5 ; M54.6
1920	E55.9 ; F32 ; F32.1 ; G47 ; I10 ; I20.8 ; I49.8 ; I49.9 ; K86.1 ; R06.0 ; S52.5 ; Z71.2
1921	D63.8 ; D64.8 ; E10 ; E10.3 ; E10.7 ; E10.8 ; E10.9 ; E11 ; E11.3 ; H20.0 ; H25.0 ; H25.1 ; H26.0 ; H26.4 ; H35.2 ; H35.3 ; I10 ; K25.4 ; L89 ; N10 ; N18.8 ; S82.8 ; Z96.1
1922	E11.9 ; I10 ; I11.0 ; I11.9 ; K26.5 ; K26.7 ; K80.1 ; K86.9 ; S01.0 ; S01.8
1923	E11 ; E11.3 ; G20 ; G45.4 ; H25.0 ; H36.0 ; H53.0 ; I10 ; R32 ; S20.0
1924	A69.2 ; C44.0 ; E78.4 ; F51 ; F51.0 ; F51.9 ; M15.9 ; M51.9 ; M54.2 ; M54.5
1925	G81 ; G81.1 ; I11.9 ; I63.5 ; I69.3 ; M17.1 ; M17.9 ; S82 ; S82.0 ; Z47.0 ; T84.0 ; T84.6
1926	E10 ; E10.7 ; E11 ; E11.3 ; E11.7 ; E78 ; F32 ; G25.2 ; G54 ; G54.6 ; G56.0 ; G56.2 ; G63.2 ; H18.8 ; H25.0 ; H35.0 ; H35.4 ; H36.0 ; H40.5 ; H40.8 ; H53.1 ; H53.4 ; H60 ; H60.3 ; H60.5 ; H93.1 ; I10 ; I11 ; I11.0 ; I11.9 ; I20.8 ; I25.2 ; I25.8 ; I50.0 ; I70.2 ; K21 ; M54.2 ; N11 ; N30 ; N30.0 ; Z95.1 ; Z96.1
1927	C34.1 ; M24.5 ; S43.0 ; S52.6
1928	D27 ; E03 ; E03.8 ; E04.1 ; E04.2 ; E78 ; E78.0 ; H25.0 ; H40.0 ; H40.1 ; I10 ; J34 ; M54.1 ; M54.8 ; Z01.3 ; Z01.4
1929	E74.0 ; E74.8 ; E78 ; E78.9 ; G81.1 ; H52.2 ; I10 ; I11 ; I11.0 ; I11.9 ; I22.9 ; I25.2 ; I25.9 ; I48 ; I63.5 ; M17.1 ; M17.5 ; M17.9 ; N81.6 ; N95.2 ; S52.5 ; S52.6 ; Z25.1
1930	E78 ; E78.2 ; F06.4 ; F06.7 ; G47.8 ; G47.9 ; G81.1 ; H47.6 ; I10 ; I11 ; I11.9 ; I20.8 ; I20.9 ; I63.3 ; I69.3 ; N30.8
1931	H10.1 ; H43.2 ; H43.3 ; H52.0 ; H52.4 ; I10 ; K31 ; M54.1 ; M54.5 ; M79.2 ; N95.0 ; N95.2
1932	I11.0 ; I49 ; I49.1 ; I49.4 ; I49.9 ; I50.0 ; Q21.1 ; Z01.4 ; Z03.8 ; Z25 ; Z25.1
1933	D32 ; D32.0 ; H25.0 ; H25.1 ; H47.2 ; J04 ; Z96.1
1934	E78.0 ; F32 ; I10 ; I83 ; I83.9 ; Z01.6
1935	E78 ; E78.0 ; H60.5 ; I10 ; I11.0 ; I11.9 ; I50.0 ; J20 ; J30 ; K51 ; K51.0 ; M17 ; N81.3 ; N82 ; N82.3 ; R15 ; R63.5
1936	C43 ; C43.7 ; D17.1 ; D19.7 ; D19.9 ; G81.1 ; I11.9 ; I48 ; I63.4 ; I63.9 ; J01 ; J01.8 ; J06.0 ; R47.1 ; Z01.6 ; Z03 ; Z12.3 ; Z12.4
1937	J30 ; J30.0
1938	F32 ; F32.1 ; F48 ; F48.9 ; G20 ; G24.3 ; G24.8 ; G47 ; I11.9 ; I69.3 ; Z12.3 ; Z12.4
1939	D32.0 ; D33.2 ; E03 ; E10 ; E10.8 ; E89.0 ; G40.1 ; H52.0 ; I10
1940	G47 ; M54 ; M54.5
1941	D14.1 ; D38 ; D38.0 ; F32 ; H52.4 ; J06 ; J06.0 ; J45.8 ; Z01.4 ; Z01.6 ; Z12.3 ; Z12.4 ; Z13.6
1942	D33 ; D33.4 ; G82.1 ; H52.1 ; H52.4 ; K59.0 ; M41 ; M79 ; S70.1 ; Z01.4 ; Z01.6
1943	F41 ; F51 ; G56.0 ; G56.2 ; I11 ; I49 ; I49.1 ; I83.9 ; J45 ; K21 ; M15 ; M24.5 ; M47.8 ; M47.9 ; M48.0 ; M50.1 ; M54.1 ; M79 ; M99.3 ; S30.0 ; S52.6 ; S70.0 ; S82.7 ; S87.0 ; Z76.3
1944	F07.2 ; G40.2 ; G40.3 ; G40.9 ; G81.1 ; I11.0 ; I11.9 ; M06.4 ; M06.9 ; R27.0 ; S06.3 ; S06.5
1945	F01.2 ; G81.1 ; I11.9 ; I63.3 ; I69.3 ; R47.0 ; R47.1
1946	H25.1 ; H52.1 ; H52.2 ; H91.1 ; H91.8 ; H91.9 ; S43.0 ; Z96.1
1947	A69.2 ; G24 ; G62 ; G62.1 ; G62.9 ; K73.9 ; L23 ; M05 ; S32.5 ; S32.7 ; S32.8 ; S82.1 ; S82.8 ; Z09.4
1948	S00.8
1949	B34.9 ; E11.9 ; F41.2 ; F41.9 ; F48 ; F48.0 ; G24.5 ; G44.2 ; G47.9 ; I48 ; I84.2 ; I84.5 ; K21.9 ; L29.2 ; M54.1 ; M54.5 ; N95.2 ; Z01.6
1950	C50.4 ; G56.0 ; J84.8 ; M07.3 ; M54.1 ; Z01.4 ; Z01.6 ; Z01.8 ; Z51.0 ; Z51.1
1951	G93.8 ; J42 ; K29 ; K86.1 ; Z01.4 ; Z01.6 ; Z12.3 ; Z12.4
1952	A46 ; E66.0 ; G47 ; G47.3 ; I11.0 ; I11.9 ; I50.9 ; I83.2 ; I89.0 ; J20.9 ; J44.8 ; J96.1 ; L40.0 ; L40.5 ; L40.8 ; L89 ; M07.3 ; M51.1 ; M54.5 ; N85.0
1953	Z12.3 ; Z12.4
1954	A74.9 ; D50.9 ; D51.9 ; E78.0 ; F32.0 ; F32.1 ; F41.1 ; H10.3 ; H10.9 ; L70.0 ; M54.1 ; M54.2 ; M54.5 ; Z12.3 ; Z71.8 ; Z76.3 ; Z82.7
1955	J06.9
1956	C61 ; I50 ; K25 ; K25.4 ; K31 ; L23 ; N40
1957	D51.8 ; I11.0 ; I50.9
1958	H35.3 ; H40.1 ; I11.0 ; Z76.0
1959	A46 ; E11 ; I10 ; I20 ; I20.9 ; I70 ; I84 ; M16 ; M54 ; N40
1960	I10 ; K29
1961	C44.2 ; C61 ; C67.2 ; C67.8 ; H90.3 ; H91.1 ; I10 ; I50.9 ; J18.9 ; J20 ; J20.9 ; L57.0 ; N64 ; R33 ; Z76.0
1962	C44 ; C44.3 ; C44.9 ; H25.0 ; H25.1 ; H52.4 ; K40.9 ; S52.0
1963	I10 ; I11.0 ; I20.0 ; I20.8 ; I49 ; I49.4 ; I50 ; I50.0 ; J45.8 ; J45.9
1964	F00.1 ; F51 ; K30 ; L40 ; N40
1965	E11 ; F07.0 ; I11 ; I50 ; K40 ; K40.9 ; N40 ; Z76.0
1966	G47 ; G47.0 ; H25.0 ; I11.0 ; I11.9 ; I13.2 ; I20.8 ; I21.4 ; I25.2 ; I35.0 ; I45 ; I48 ; I50.0 ; I50.1 ; I50.9 ; I70.2 ; I83 ; J45.8 ; J91 ; K40 ; K40.9 ; L23.9 ; M10 ; M10.0 ; M10.3 ; M15 ; M15.0 ; M15.9 ; N18.8 ; N18.9 ; R18 ; Z95.1 ; Z95.2
1967	H25.1 ; H35.2 ; H35.3 ; H36.8 ; H40.1 ; H52.2
1968	E78.0 ; F00.1 ; I11.0 ; I11.9 ; I20.8 ; I67.2 ; I67.3 ; I67.8 ; M15.0 ; M15.8 ; M42.1 ; N40
1969	C61 ; I11.0 ; I11.9 ; I20.8 ; I25.8 ; I48 ; I50.9 ; I84.9 ; K40.2 ; K40.9 ; L23.9
1970	H10.1 ; H10.4 ; I11.9 ; I50 ; I50.9 ; I67.2 ; I70 ; I70.2 ; J42 ; J45.8 ; N40
1971	D51.3 ; H61.2 ; H81.8 ; I06.0 ; I11.0 ; I11.9 ; I20.8 ; I25.0 ; I25.2 ; I25.5 ; I25.8 ; I35.0 ; I35.2 ; I48 ; I49.4 ; I50 ; I50.0 ; I50.1 ; N11.8 ; N11.9 ; Z95.2
1972	F01 ; I11 ; I11.0 ; I11.9 ; I25.8 ; I69.3 ; I69.4 ; M15 ; M15.0 ; N30 ; N30.9 ; N40
1973	I11.0 ; I11.9 ; I50.9 ; I69.3 ; M15.0 ; M15.8 ; M15.9 ; Z71.0
1974	E11 ; E11.8 ; E11.9 ; H52.2 ; H52.4 ; I10 ; M17 ; M17.0 ; M54
1975	G51 ; G51.9 ; H90.3 ; H90.5 ; H91.1 ; I10 ; I47 ; Z48.0
1976	H25.0 ; H25.1 ; H25.8 ; H35.0 ; H35.3 ; I11.0 ; I20.8 ; I35.0 ; I44.7 ; I48 ; I49.3 ; I50.0 ; I50.9 ; N40 ; Z96.1
1977	H25.0 ; H35.3 ; H43.3 ; I11.0 ; I11.9 ; I48 ; I50.0 ; J41 ; J41.0 ; Z45.0 ; Z95.0
1978	G20 ; H25.0 ; H35.3 ; H35.4 ; Z96.1
1979	D51 ; D51.9 ; I20.8 ; I20.9 ; I48 ; I50.0 ; I50.9 ; N47
1980	H25.0 ; H25.1 ; H40 ; H40.1 ; I11 ; I11.0 ; I11.9 ; N40
1981	C18 ; C18.7 ; C61 ; D51.8 ; D51.9 ; D63.8 ; E11 ; E11.4 ; E11.7 ; E11.8 ; E11.9 ; G62.8 ; G63.2 ; H25.0 ; H25.1 ; I11.0 ; I11.9 ; I13.1 ; I13.2 ; I20 ; I20.8 ; I25.0 ; I25.1 ; I25.8 ; I26 ; I26.0 ; I26.9 ; I27.8 ; I27.9 ; I48 ; I50.0 ; I50.1 ; I50.9 ; I80.1 ; J20 ; J20.9 ; J44 ; J44.0 ; J44.8 ; J44.9 ; J45.1 ; J45.8 ; J96 ; J96.1 ; J96.9 ; K60.1 ; K80.2 ; K80.8 ; L40.0 ; L40.5 ; L40.8 ; M06.0 ; M…
1982	B18 ; B18.2 ; C22 ; C22.0 ; D51.0 ; I11 ; I11.9 ; I67 ; I67.2 ; J44 ; J44.8 ; J44.9 ; M15
1983	I10 ; I11.9
1984	D50.9 ; F00.9 ; I11.9 ; M15.0 ; R32
1985	C67.8 ; C67.9 ; D48.5 ; H25.0 ; H25.1 ; H25.8 ; I25.1 ; I49.5 ; I49.9 ; L98.1 ; M17 ; M17.0 ; M17.1 ; N40 ; R33 ; Z02.4 ; Z45.0 ; Z76.0 ; Z95.0 ; Z96.1
1986	F01 ; F01.0 ; F01.1 ; F07.0 ; G46.0 ; G46.3 ; G81.1 ; I11.0 ; I11.9 ; I48 ; I50.0 ; I50.9 ; I63.4 ; I63.5 ; I69.3 ; S00.2 ; S00.4 ; Z76.0
1987	D51 ; D51.9 ; M54 ; M54.5 ; M81 ; M81.1 ; M81.8 ; N40
1988	D50 ; H25.0 ; H40 ; H40.1 ; H52.2 ; H90.3 ; I20.9 ; I25 ; I25.1 ; I49 ; I49.4 ; I49.5 ; N40 ; Z00 ; Z00.0 ; Z96.1
1989	G45.9 ; H25.8 ; H81.4 ; I10 ; I11.0 ; I11.9 ; I63.8 ; I84 ; K21.0 ; K59 ; N40
1990	E11 ; E11.8 ; E11.9 ; G47 ; I10 ; I11.0 ; I20 ; I25.1 ; I25.2 ; I48 ; I65.1 ; I69.3 ; J18.9 ; K25 ; M17 ; M17.0 ; N40 ; Z25.1
1991	E79.0 ; H25.0 ; H25.1 ; I10 ; I11.0 ; I11.9 ; K40.9 ; K74.6 ; L02.4 ; L82 ; L98.4 ; L98.9 ; M05.8 ; M05.9 ; M15.0 ; M20.4 ; M85.8 ; N40 ; R04.0 ; R74.0 ; S22.3 ; Z48.0
1992	F32 ; G47 ; G47.0 ; G47.9 ; H25 ; H25.0 ; H25.1 ; H40.1 ; H60.5 ; H60.8 ; H91 ; H91.1 ; I10 ; I20.8 ; I25.1 ; M19.9 ; N40
1993	A08.0 ; A08.2 ; A08.4 ; D50.9 ; F01.0 ; F01.9 ; F32.1 ; I26.9 ; I67.2 ; I69.4 ; I80.1 ; I80.2 ; I87.0 ; K10.2 ; K10.3 ; K29.3 ; K29.9 ; L30.9 ; N10 ; N18.8 ; N39 ; N39.0 ; N40 ; R33 ; S06.5 ; Z76.0 ; Z93.6
1994	C61 ; D51.8 ; D51.9 ; H61.2 ; H90.3 ; H91 ; H91.1 ; N40
1995	D51.9 ; G20 ; H25.0 ; H25.1 ; H40.1 ; H52.1 ; H52.2 ; I10 ; I11.0 ; I11.9 ; I48 ; I49.4
1996	F10.2 ; G47.0 ; G47.9 ; H40.1 ; I11.9 ; J20.9 ; J44.8 ; J47 ; K29.9 ; M51.1 ; N39.0 ; N40 ; Z01.3 ; Z01.7 ; Z71.8 ; Z74.1 ; Z76.0 ; Z93.5
1997	C44.3 ; H40.1 ; I11.0 ; I11.9 ; I25.2 ; I48 ; I69.3 ; J18.0 ; J18.9 ; Z96.1
1998	I11.0 ; I11.9 ; M17.9 ; Z76.0
1999	I10 ; M17 ; M17.0 ; N40
[truncated: 8,708 more rows]

## Sheet: long format
id	code
1	I11.9
2	C67.8
2	G50
2	G50.0
2	I10
2	I11.9
2	N40
2	Z01.8
2	Z08.7
2	Z76.0
3	D51
3	D51.9
3	H25.0
3	H35.3
3	I11.0
3	I20.8
3	I49.5
3	I50.9
3	L98.1
3	M16.1
3	N30.0
3	N35
3	N35.9
4	F01.1
4	F01.9
4	F06.4
4	G47.2
4	G47.8
4	G81.1
4	I48
4	I69.3
4	I69.4
4	R64
4	Z71.0
5	C50.1
5	C50.8
5	C50.9
5	E78.0
5	I10
5	I20.8
5	M77.3
5	Z01.3
5	Z01.8
6	H25.0
6	H25.1
6	H52.1
6	H52.2
6	I20
6	I48
6	I49
6	I49.9
6	K29
6	K29.1
6	L03.0
6	L97
6	M05.8
6	M05.9
6	M06
6	M06.0
6	M06.4
6	M06.8
6	M13
6	M20.1
6	M41.3
6	M42.1
6	M54.2
6	M71.0
6	M81.9
6	M86.4
6	Z89
6	Z89.9
6	Z96.1
7	E11
7	E11.5
7	E11.7
7	E11.8
7	E11.9
7	E66.8
7	I11.0
7	I11.9
7	I20.0
7	I20.8
7	I20.9
7	I50
7	I50.0
7	I50.1
7	I50.9
7	J15
7	J15.1
7	J15.8
7	J15.9
7	J18
7	J18.9
7	J44.8
7	J45
7	J45.0
7	J45.8
7	J45.9
7	J96
7	J96.0
7	J96.1
7	K04.6
7	M54.5
7	M54.9
7	Z02.7
7	Z76.0
8	B18.1
8	D50
8	D50.8
8	D63.8
8	H25.0
8	H27.0
8	H40.1
8	H52.2
8	I10
8	I11.0
8	I11.9
8	I20.0
8	I48
8	I50
8	I50.0
8	I50.1
8	K04.6
8	K21
8	K21.0
8	K21.9
8	K29
8	K29.3
8	K29.4
8	K57.3
8	K59.0
8	K86.1
8	M05
8	M05.8
8	M06.0
8	M06.8
8	M15
8	M15.8
8	M19
8	M42
8	M42.1
8	M47.8
8	M53.1
8	M54
8	M54.1
8	M54.6
8	M54.8
8	M75.0
8	M80
8	M80.0
8	M80.8
8	N30
8	N30.2
8	N90.4
8	R10.4
8	Z01.7
8	Z76.0
8	Z96.6
9	E03
9	E03.9
9	E06.3
9	G20
9	H18.1
9	H25.8
9	I11.9
9	M42.1
9	R51
9	Z94.7
9	Z96.1
10	E03.8
10	E11.7
10	E11.8
10	H40.1
10	I11.0
10	I11.9
10	I20.0
10	I25.1
10	I67.2
10	I67.4
10	K29.3
10	M47.8
10	Z76.0
11	G20
11	I11.0
11	I11.9
11	M54.5
11	M54.6
11	N81.3
11	N81.8
11	Z71.3
11	Z71.8
11	Z76.0
12	E11
12	I11.9
12	Z71.3
12	Z71.8
13	F10.2
13	F10.3
13	F32.8
13	G62.9
13	G93.4
13	H27.0
13	H35.3
13	H35.5
13	H40.1
13	I25
13	K29
13	K73
14	F41
14	Z76.0
15	F06.4
15	F45.0
15	I11.9
15	I25
15	I25.0
15	K58.9
15	N30.9
16	E66.0
16	E66.9
16	E78.0
16	I13.1
16	Z76.0
17	G20
17	I11
17	I11.0
17	I20
17	K04.5
17	M25.5
17	N39
18	H25.0
18	H25.1
18	H25.2
18	H35.3
18	H40.1
18	I11
18	I11.9
18	I20
18	I50
18	J20.9
18	K04.6
18	K04.7
18	K30
18	R04
18	R04.0
18	S52.0
19	E11.9
19	F06.0
19	F32.0
19	F34
19	I10
19	I50.9
19	K57.3
20	C20
20	C21.1
20	C21.8
20	C83.0
20	C83.3
20	C85.7
20	F41.9
20	G47.0
20	G47.9
20	J20.8
20	J20.9
20	J44
20	J44.8
20	R51
20	R59.0
20	Z51.0
20	Z51.1
20	W00
20	W00.4
21	E11
21	E11.9
21	G53.0
21	H10
21	H10.9
21	H25.0
21	H25.1
21	H52.2
21	I10
21	K26
21	M54.4
21	M54.6
21	N11.9
21	R10
21	Z76.0
21	Z96.1
22	B35.1
22	B35.3
22	E78
22	H25.1
22	H40.1
22	H81.1
22	H81.8
22	H81.9
22	H90.3
22	L23
22	L57.0
22	L82
22	M16
22	M16.1
22	M17
22	M17.0
22	M41.3
22	M43.1
22	M79
22	M79.1
22	R42
23	G47
23	H25.0
23	H25.1
23	H52.2
23	H52.4
23	H61.2
23	H61.9
23	I11.9
23	I20
23	K04.0
23	K04.4
23	M17
23	M79
23	Z25.1
23	Z96.1
24	A46
24	D51.8
24	F32.0
24	F32.1
24	H35.3
24	I11.0
24	J18.9
24	J45.8
24	K58.9
24	L40.0
24	S51.0
24	S51.8
24	Z71.0
24	Z96.1
25	D63.8
25	F51
25	H10.2
25	H10.5
25	H25.0
25	H25.1
25	I10
25	I20
25	I20.8
25	I25.9
25	I50
25	I50.0
25	J90
25	J96.0
25	N17.8
25	N17.9
25	S52.5
25	Z76.0
25	Z96.1
26	H10.0
26	H25.0
26	H25.1
26	H25.2
26	H52.2
26	I11
26	I25
26	I50
26	K40.9
26	M15
26	M16
26	M70.8
26	Z76.0
26	Z96.1
27	I25.1
27	I25.2
27	I48
27	I50.0
27	I50.9
27	I70.2
27	L97
27	N40
28	Z76.0
29	J30
29	J30.0
29	L28
29	L28.0
29	L60.2
29	L60.8
30	F00.1
30	F00.9
30	F01.9
30	G47.0
30	H40
30	H40.1
30	H40.5
30	I11.0
30	I20.8
30	I25.0
30	I25.1
30	I25.8
30	I25.9
30	I50.0
30	I50.1
30	I70.2
30	J44
30	J44.0
30	J44.1
30	K29.6
30	L23
30	M54.5
30	Z96.1
31	F06.0
31	F06.3
31	F06.6
31	K43.0
31	K43.9
31	N43.0
31	N43.3
32	F01.0
32	I10
32	I11.0
32	I11.9
32	I25.0
32	I50
32	I50.9
32	N30.8
32	S52.5
32	Z01.3
32	Z76.0
33	F33.1
33	I25.1
33	I49.9
33	I69.3
33	I70.2
33	I70.9
34	I67.2
34	K40.9
34	L84
34	R10
35	H10.2
35	H25.0
35	H25.1
35	H35.3
35	H35.6
35	I11.0
35	I20.8
35	I25.1
35	I25.8
35	I48
35	I70
35	I70.9
35	J41
35	J41.1
35	K25
35	K25.7
35	M15.0
35	M16.1
35	M47
35	Z96.1
36	I11.0
36	I69.3
36	Z76.0
37	F48.8
37	F48.9
37	I25.0
37	I25.1
37	I50.9
37	I67.2
37	I84.2
37	K29.3
37	K29.4
37	Z71.0
37	Z76.0
38	E11
38	E11.8
38	E11.9
38	F01.3
38	F01.9
38	G20
38	G45.8
38	G81.1
38	I11.0
38	I11.9
38	I20.0
38	I20.8
38	I20.9
38	I25.0
38	I25.1
38	I25.9
38	I50.0
38	I50.1
38	I50.9
38	I63.5
38	I63.9
38	I67.2
38	I69.3
38	K21.9
38	K29.5
38	M10.3
38	M10.9
38	M60.8
38	N11.9
38	N18
38	N18.8
38	N18.9
38	R52.1
38	Z76.0
39	B02
39	B02.9
39	F03
39	F03.0
39	I70
39	I70.9
40	H25.0
40	H52.1
40	H61.2
40	I11
40	I33.0
40	I35.1
40	I49
40	I49.4
40	I50.0
40	L72.1
40	M75
40	M75.0
40	M75.1
40	M75.9
40	S82.4
40	S82.6
40	Z95.2
41	E78.0
41	I10
41	I11
41	I11.9
41	K29.3
41	K29.4
41	K85
41	K86.3
42	G11.2
42	G62.1
42	I50.9
42	I73.8
42	K29.5
42	K29.7
42	L60.9
42	M17.9
42	R10.4
43	G35
44	F07
44	F07.2
44	G47
44	H25.1
44	H52.1
44	I10
44	K40.9
44	M47.2
44	T90
44	T91
45	F20.0
45	F41.0
46	E10.1
46	E10.6
46	E10.7
46	E11.7
46	G81.0
46	G81.1
46	H54.0
46	I69
46	I69.0
46	I69.1
46	I69.3
46	I70.2
46	K25.1
46	K25.4
46	K25.9
46	L89
46	N11.8
46	N11.9
46	N13.2
46	N20.0
46	N20.2
46	Z76.0
47	S93.2
48	F51
48	G31.2
48	G62
48	G62.0
48	M15
48	M54
48	M54.1
48	Z76.0
49	E11
49	E11.4
49	E11.8
49	F07.2
49	F10.2
49	G62.9
49	K26.7
49	K26.9
49	K29.6
49	K85
49	K86.0
49	K86.2
49	M70.2
50	F10.2
50	F10.4
50	F33.1
50	G44.2
50	G62.9
50	K21
50	K21.9
50	M10
50	M10.9
50	M51.1
50	M75.5
50	M75.8
50	M75.9
50	Z02.7
51	E11
52	E78.0
52	H10.0
52	H10.2
52	H52.4
52	J44.8
52	J44.9
52	K40.9
52	M25.5
52	Z03
52	Z03.9
53	E11.8
53	F06.3
53	G81.1
53	H25.0
53	H25.1
53	H25.2
53	H40
53	H40.1
53	H52.2
53	H53.4
53	I11.0
53	I20.8
53	I25.0
53	I25.1
53	I34.0
53	I48
53	I50
53	I50.0
53	I50.9
53	I67.2
53	I69.3
53	I70.2
53	K80.2
53	M15
53	M15.9
53	Z96.1
54	K40.2
54	K40.9
54	L30.9
54	N40
54	S30.0
55	E11
55	E11.5
55	E11.6
55	E11.8
55	I11.0
55	I25.0
55	I25.2
55	I25.5
55	I25.8
55	I48
55	I50.0
55	I50.1
55	J18.2
55	J18.9
55	N40
55	N45.9
55	Z76.0
56	H90.3
56	M15
57	D51.8
58	I20.8
58	I25.9
58	I49.0
58	I49.8
58	J44.1
58	J44.8
58	J44.9
58	M15.9
58	M17.0
58	Z76.0
59	F10
59	F33
59	G45
59	G45.9
59	H25.0
59	H40.1
59	I20
59	I20.8
59	I25
59	I50
59	I50.0
59	I67.2
59	I69
59	I70
59	I70.2
59	J41
59	K20
59	K22.5
59	K56.2
59	K56.6
59	K59.9
59	K80
59	K80.2
59	M15.0
59	M17
59	M17.0
59	N40
59	Z96.1
60	E78
60	F06.4
60	G47
60	H10.0
60	H52.0
60	I11
60	I11.0
60	I11.9
60	I20
60	I20.9
60	I25.0
60	I25.2
60	I26
60	I26.9
60	I44.1
60	I44.2
60	I50
60	I50.0
60	I63.5
60	I69.3
60	I70
60	J44
60	J44.1
60	J44.8
60	J44.9
60	N12
60	N28.1
60	N40
60	N41.1
60	R06.0
60	R51
60	Z23.5
60	Z23.6
60	Z95.0
60	Z96.1
61	F01.9
61	F02.8
61	F13.1
61	F20.0
61	F20.5
61	F33.0
61	F33.2
61	G47.0
61	I84.1
61	M12.5
61	Z76.0
62	C61
62	H25.0
62	H40.1
62	H52.1
62	H52.2
62	H53.4
62	J43.1
62	J44.0
62	J44.8
62	K29.1
62	M16.0
62	M47.1
62	M47.8
62	N41.1
62	Z51.0
62	Z96.1
63	C61
63	F10.2
63	F10.5
63	G20
63	G45.8
63	G45.9
63	G91.2
63	H25.0
63	H25.1
63	H40.1
63	H40.5
63	H54.4
63	I67.2
63	I67.3
63	I69.3
63	J18.9
63	K81.9
63	N40
63	N42.9
63	Q03.9
63	Q61.9
63	Z96.1
63	T33.9
64	B36.8
64	E10
64	E10.7
64	E11
64	E11.8
64	E11.9
64	H25.0
64	H25.1
64	H52.1
64	H52.2
64	I11
64	I11.0
64	I11.9
64	I67.2
64	I69.3
64	I70.2
64	N40
64	S06.5
64	Z76.0
64	Z96.1
65	E11
65	F01.3
65	I10
65	I11
65	I25.9
65	N35.8
65	N40
65	R33
65	Z76.0
66	B35.4
66	E11
66	E11.8
66	E78
66	G40
66	G40.9
66	G47
66	I11
66	I11.0
66	I50
66	I69.1
66	I69.3
66	L30
66	M25.5
66	N30
66	N39.0
66	N40
66	R00.1
66	Z23.5
66	Z23.6
66	Z43.6
67	J44
67	J44.9
68	H25.0
68	H25.1
68	H35.3
68	H40.1
68	H52.0
68	I11.0
68	Z96.1
69	G20
69	H10.0
69	H10.3
69	I11
69	M17
69	M17.0
69	M17.1
69	N31
69	N31.0
69	Z96.6
69	T84.5
70	G20
70	I11.0
70	M19.1
71	F51
71	H61.2
71	I11
71	I11.9
71	I25.0
71	I25.1
71	I50.0
71	J15.0
71	J15.1
71	J15.2
71	J15.7
71	J18
71	J18.8
71	J18.9
71	J20
71	J20.9
71	J44
71	J44.0
71	J44.1
71	J44.8
71	J44.9
71	J45
71	J45.8
71	J45.9
71	J96.1
71	M17
71	M17.0
71	M17.9
71	M47.8
71	N12
71	N20.0
71	N40
71	N41.0
71	N41.1
71	R82.9
71	Z25.1
71	Z76.0
72	C61
72	M10
72	M16.1
72	M41.5
72	M47
73	A09
73	C61
73	D50.8
73	D63.0
73	D63.8
73	E11.7
73	G45.8
73	G63.2
73	H60.5
73	I11.0
73	I20.8
73	I20.9
73	I25.0
73	I25.1
73	I25.2
73	I34.0
73	I48
73	I50.0
73	I70.2
73	J41.0
73	J41.1
73	K13.2
73	K20
73	K80.1
73	K80.2
73	L89
73	L97
73	M10.0
73	M10.4
73	M15.0
73	M16.1
73	M50.1
73	M50.3
73	M50.8
73	M51.1
73	N11.8
73	N11.9
73	N18.0
73	N18.8
73	N18.9
73	N40
73	N41.1
73	R10
73	R10.4
73	R52.2
73	R73.0
74	G40
74	G40.1
74	G40.9
74	G81.1
74	I11
74	I11.0
74	I11.9
74	I69
74	I69.1
74	N39.9
74	N40
74	S40.0
74	Z93.5
75	C34.1
75	C34.9
75	D50
75	D50.0
75	F10.7
75	J44
75	J44.8
75	R53
75	Z51.0
75	Z51.1
76	C61
76	G81.1
76	G95.0
76	I11.0
76	I11.9
76	I61.2
76	I67
76	I67.2
76	M19
76	N13.6
76	N20.0
76	N20.1
76	N21.0
76	N30
76	N30.2
76	N30.9
76	N39.0
76	N40
76	R56.8
77	A46
77	F20.0
77	F20.5
77	I70.2
77	Z76.0
78	B35.1
78	E05.0
78	E05.4
78	G20
78	H52.0
78	H52.2
78	I25
78	I25.2
78	I25.8
78	I67.2
78	I83.9
78	J30.0
78	K40.9
78	M05.8
78	M06
78	M17.1
78	N40
79	D22.5
79	F43.2
79	H25.0
79	H25.1
79	H34.1
79	H43.3
79	H52.0
79	H52.1
79	H52.2
79	I11
79	I11.0
79	I11.9
79	I25
79	I25.0
79	I25.1
79	I25.2
79	L82
79	M15
79	M47
79	M54
79	M54.1
79	M54.5
79	N31.0
79	N41
79	Z03
79	Z25.1
79	Z76.0
79	Z95
79	Z95.1
79	Z96.1
80	I10
80	L23
80	Z76.0
81	M17
81	M17.0
81	M17.1
81	M17.3
81	S82.1
81	S82.5
81	Z96.6
81	T93.2
82	F20.0
82	I50.0
83	Z02.4
83	Z02.8
84	B37.0
84	C20
84	C21.1
84	C21.8
84	C34.0
84	C50.9
84	H25.0
84	H25.1
84	H61.2
84	I11
84	I11.0
84	I11.9
84	I42.0
84	I48
84	I50.0
84	J18.0
84	J18.9
84	J42
84	K29.4
84	K29.9
84	K56.6
84	K56.7
84	K59.0
84	M51.1
84	N40
84	Z51.0
84	Z51.1
84	Z76.0
84	Z93.2
85	F20.0
85	I50.0
85	I50.9
85	Z76.0
86	H66.3
86	H66.4
86	I11.0
86	I20.9
86	I25.2
86	I25.8
86	I25.9
86	I67.9
86	M15.9
86	M17.1
86	M17.4
87	C64
87	H40.1
87	I48
87	I50
87	I50.9
87	I74.2
87	I74.3
87	J42
87	Z01.7
87	Z76.0
88	F01
88	I11
88	I20
88	I25
88	I25.2
88	I48
88	I50
89	H25.0
89	H25.1
89	H40.1
89	H52.1
89	H52.2
89	I50
89	Z76.0
89	Z96.1
90	E11.8
90	H40
90	H40.1
90	I11.0
90	I20
90	I20.8
90	I48
90	I50.0
90	I63.5
90	I63.9
90	J18.0
90	J18.8
90	Z95.0
91	E03
91	E03.8
91	E89.0
91	I11.0
91	I25.0
91	L30.3
91	L30.9
91	Z76.0
92	F03
92	H10
92	H10.0
92	I11
93	E03.8
93	E06.3
93	I11.0
93	I70.8
93	M15.8
93	M17.1
93	M17.9
93	M54.5
93	N20
93	N20.9
93	R32
94	D51.9
94	F01.2
94	F01.3
94	F01.9
94	F48.9
94	G45.8
94	H10.2
94	H10.4
94	H35.3
94	H81.3
94	H82
94	H90.3
94	H93.1
94	I11.0
94	I11.9
94	I20.8
94	I25.1
94	I25.2
94	I35.0
94	I48
94	I50.0
94	I50.9
94	I67.2
94	I70.9
94	J18.8
94	J18.9
94	J45.8
94	K80.0
94	K80.1
94	K80.2
94	K80.4
94	M15.0
94	M15.8
94	M17.1
94	S20.0
94	S20.2
94	S22.3
94	S22.4
94	Z96.1
95	I11.0
96	E78.0
96	I11.0
96	I11.9
96	I20.0
96	I20.8
96	I20.9
96	I25.0
96	I25.2
96	I48
96	I49.4
96	I49.8
96	I49.9
96	I50.0
96	I50.1
96	I50.9
96	J18.8
96	J18.9
96	J20.8
96	J20.9
96	J42
96	J44.9
96	K29.3
96	M10.0
96	M10.9
96	M15.3
96	M15.8
96	M60.8
96	Z76.0
96	Z95.5
97	I11.0
97	I11.9
97	I20.0
97	I25.0
97	I50.0
97	I50.9
97	M15.3
97	M15.9
97	Z71.0
98	H25.0
98	H25.1
98	H35.3
98	H52.1
98	I11.0
98	I25.8
98	L20.8
98	M79.1
98	Z96.1
99	I11
99	I11.0
99	I11.9
99	I25.1
99	I25.9
99	I50.0
99	I50.9
99	I63.0
99	I63.5
99	I63.9
99	I69.3
99	I83.0
99	I87.2
99	L97
99	M15
99	S52.5
100	I11.0
100	I20.8
100	M47
100	S61.7
100	S61.8
100	S61.9
101	E11.7
101	G81.1
101	H25.0
101	H35.3
101	I11.0
101	I11.9
101	I25.1
101	I25.2
101	I48
101	I50.0
101	I50.9
101	I63.5
101	M15.3
101	M54.3
101	M54.4
101	N18.8
101	R47.0
101	Z96.1
102	F41
102	G47
102	G47.9
102	H40.1
102	I11
102	I25.1
102	I50
102	I50.0
102	J40
102	J44.1
102	M15
102	Z76.0
102	Z96.1
103	D50
103	D50.0
103	D50.9
103	F51
103	G20
103	I11
103	I11.0
103	I11.9
103	I20
103	I49
103	I50
103	I50.0
103	I50.9
103	I67.8
103	J20
103	J20.9
103	K29
103	K29.4
103	M13.9
103	M16
103	M16.0
103	M17.1
104	D50
104	G45
104	H52.2
104	I11
104	I50
104	K30
104	M15
104	M54.2
104	Z24.1
104	Z96.1
105	H25.0
105	H40.1
105	H66
105	H66.3
105	I11.0
105	I25.8
105	I67.2
105	M16.1
105	Z96.1
106	F01.3
106	I11.0
106	I11.9
106	I50.0
106	K29.3
106	K29.5
106	M19.0
106	M19.8
106	N11.0
106	N11.8
106	N11.9
106	S52.5
106	S52.6
107	E03
107	E05
107	F33
107	F33.1
107	G45
107	H25.0
107	H25.1
107	H40.1
107	I11
107	I20
107	I20.0
107	I50
107	J20
107	J20.9
107	M15
107	Z76.0
107	Z96.1
108	I11
108	I11.0
108	I50
109	E03.4
109	E03.8
109	E06.3
109	H40.1
109	H43.1
109	H43.3
109	H53.4
109	H90.3
109	I11
109	I11.0
109	M80
109	S42.2
109	Z96.1
110	F01
110	G11.2
110	H81
110	H81.1
110	I11.0
110	I11.9
110	I67.2
110	I70
110	I70.9
110	M15
110	M15.0
110	M16.0
110	M47
110	N39.0
110	R42
111	H93.1
111	I11
111	Z76.0
112	E03.4
112	H10.0
112	H52.2
112	I11
112	I11.0
112	I11.9
112	I20.9
112	J01
112	M15
112	M17
112	M17.0
112	M47
112	M47.2
112	M47.9
112	Z96.1
113	S82.3
114	H25.0
114	H25.1
114	H25.2
114	H35.3
114	H40.0
114	H40.1
114	J01
114	Z96.1
115	G45.0
115	I25.0
115	I25.1
115	I48
115	I50.0
115	I50.9
115	Z76.0
116	E11
116	F06
116	H25.0
116	H25.2
116	I11
116	I50
116	J44
116	L23
116	L40
116	L40.0
117	G20
117	H25.1
117	I11
117	I50
117	I67.2
117	J20
117	K59
117	K59.0
117	Z76.0
117	Z76.9
117	Z96.1
118	H10
118	H25.1
118	I11
118	I11.0
118	I20
118	I50
118	K29
118	M15
118	N17.8
118	N28.1
118	N30
118	N30.0
118	N39.0
118	Z93.5
119	F01
119	H40
119	H40.1
119	I11
119	I11.0
119	I11.9
119	I20
119	I25.0
119	I25.9
119	I50
119	I50.9
119	I67.2
119	J20
119	M15
119	M15.0
120	B35.1
120	E78
120	F06.3
120	F10.7
120	I11
120	I13
120	I20
120	I50
120	K29
120	K29.2
120	K70.1
120	M10.9
120	R51
121	E11
121	E11.8
121	E11.9
121	F10.2
121	F10.3
121	F32.1
121	G56.0
121	G56.2
121	I10
121	I11
121	I11.0
121	I11.9
121	I20
121	I20.8
121	K22.3
121	K30
121	M16
121	M16.1
121	M17
121	M17.0
121	M17.9
121	M48.0
121	M51
121	M51.1
121	M54
121	M54.1
121	M54.6
122	E11.7
122	E11.8
122	E11.9
122	E78.0
122	E78.2
122	F10.2
122	F10.7
122	G31.1
122	G31.2
122	G40.4
122	G40.5
122	G40.9
122	I11.0
122	I11.9
122	I20.8
122	I20.9
122	I50.1
122	M16.0
122	M16.9
122	R52.2
122	S32.7
122	T91.1
123	F10
123	F10.2
123	G31.2
123	G45.8
123	G62.1
123	I42.6
123	I42.9
123	I48
123	I70.2
123	K70.4
123	M15.0
123	R02
124	E11
124	I11.0
124	M16
124	M16.1
124	M16.5
124	M16.9
124	M46.2
124	Z24.5
124	Z24.6
125	D17.2
125	D17.7
125	I35.0
125	I35.1
125	M51.1
125	Z76.0
126	F10.0
126	F10.1
126	F10.7
126	H25.0
126	H52.1
126	H52.2
126	S01.0
126	S01.8
126	S42.2
127	F10.2
127	G62.1
127	H25.0
127	H25.1
127	H52.0
127	H52.2
127	I26.0
127	I26.9
127	I48
127	I49.9
127	I65.2
127	I65.9
127	I70.2
127	I70.9
127	I74.3
127	J44
127	J44.8
127	J44.9
127	J45.9
127	K29.5
127	K29.7
127	K71.7
127	Z96.1
128	E78.0
128	G45.1
128	G45.9
128	I11.0
128	I11.9
128	I20.0
128	I20.8
128	I22.1
128	I25.2
128	I65.2
128	M10
128	M10.0
128	Z95.5
129	E11.0
129	E11.4
129	E11.8
129	E11.9
129	F06.2
129	F10.2
129	F10.7
129	I11.9
129	I67.4
129	I69.3
130	F00
130	F00.0
130	F00.1
130	F22.9
130	I67.2
131	F20.0
131	I10
131	I11.9
131	Z76.0
132	G81.1
132	I11.0
132	I63.5
132	R47.0
132	S27.2
132	S27.6
132	T90.2
132	T90.5
133	D75.9
133	H52.2
133	I11.0
133	I11.9
133	I25
133	I25.0
133	I25.2
133	I48
133	I50
133	I50.0
133	I63.3
133	I69.3
133	Z76.0
134	E10
134	E10.8
134	E10.9
134	E11.3
134	E11.7
134	E11.8
134	G47
134	H35.0
134	H35.2
134	H35.3
134	H36.0
134	I10
134	J06.8
134	J06.9
134	M10
134	M16
134	M16.0
134	M16.1
134	M54.4
134	M54.5
134	M65
134	N40
134	N41.9
135	C16
135	C16.8
135	C20
135	I25.0
135	K40.0
135	K40.3
135	K56.6
135	M50.0
135	M50.1
135	M75
135	M75.0
135	R15
135	Z48
135	Z48.8
135	Z51.0
135	Z51.1
136	B35.1
136	B35.4
136	C61
136	D50
136	D50.9
136	D63.8
136	F33
136	F33.0
136	F33.1
136	F33.2
136	F48
136	F48.9
136	G45.0
136	G47.8
136	G82
136	G82.1
136	G82.2
136	I11.0
136	I25.1
136	I42.0
136	I48
136	I50
136	I50.0
136	I69.3
136	K05.2
136	K05.6
136	K20
136	K28.9
136	K29
136	K29.1
136	L89
136	L97
136	M10.0
136	M10.3
136	M15
136	M15.0
136	M51.1
136	M54.5
136	M75.1
136	M75.9
136	N11
136	N11.1
136	N11.8
136	N11.9
136	N18.8
136	N18.9
136	N41
136	N41.1
136	R52.2
137	C61
137	K40.9
138	E78
138	F00.2
138	G30.0
138	G44.2
138	I11
138	Z03.3
139	E11
139	E11.8
139	E11.9
139	E78.0
139	E78.2
139	H81.9
139	I11
139	I11.0
139	I11.9
139	I20
139	I20.8
139	I25
139	I25.0
139	I50
139	I50.0
139	I69.3
139	K21.9
139	K30
139	K44
139	K44.0
139	K80
139	K80.1
139	M17
139	M51.1
139	N81.2
139	Z03.8
139	Z76.0
139	Z95
139	Z95.5
140	H81.3
140	R42
141	D50.8
141	E89.0
141	E89.2
141	F48.1
141	F48.8
141	H10.0
141	H52.1
141	H52.2
141	I25.0
141	I25.5
141	I25.8
141	I50.0
141	I50.9
141	I67.2
141	I67.9
141	J32.0
141	J32.8
141	L02.4
141	L02.8
141	M13.1
141	M13.9
141	M15
141	M15.3
141	M15.8
141	M54.3
141	M54.4
141	N81.1
141	N81.6
141	Z76.0
141	Z96.1
142	I11.0
142	K26.7
142	K26.9
142	K29.6
142	K29.7
142	M05
142	M05.8
142	M06
142	M06.0
142	M17.1
142	M19.0
142	M19.1
142	M75.1
142	M75.8
142	N81
142	N81.1
142	Z13.9
143	B36.0
143	H40.0
143	H40.1
143	H52.0
143	I25.0
143	L82
143	M15
143	M15.8
143	M17.1
143	M19.8
143	M43.1
143	M51.1
143	Z76.0
144	D12.9
144	E11
144	E11.8
144	E11.9
144	E14.9
144	E66.0
144	E78
144	E78.0
144	H25.0
144	H52.0
144	H61.8
144	H66.3
144	H66.4
144	I11
144	I11.0
144	I50.9
144	I84.0
144	I84.8
144	K57.1
144	K57.3
144	M16
144	M16.0
144	M16.1
144	M16.9
144	M17
144	M17.1
144	M48.0
144	M51.1
144	M51.3
144	M79.1
144	M79.2
144	N20.0
144	N20.1
144	N30
144	N30.0
144	R10.1
144	R10.3
144	R52.2
144	Z96.6
145	I11.0
145	I11.9
145	Z76.0
146	C50.1
146	C50.9
146	E11
146	E11.7
146	E11.8
146	E11.9
146	E78.5
146	F33.1
146	F33.2
146	F51.0
146	H26.4
146	H40
146	H40.1
146	H40.9
146	I11
146	I11.0
146	I11.9
146	I50
146	I50.0
146	I84
146	J45.8
146	J45.9
146	K30
146	L30
146	M17.1
146	M54
146	N11.8
146	Z51.1
146	Z76.0
147	K21.9
147	M17.5
147	S80.0
147	S80.1
148	A46
148	E11.7
148	E11.8
148	E11.9
148	F71.1
148	I11.0
148	I11.9
148	I48
148	K21.9
148	K29.3
148	K29.5
148	K80.1
148	K80.2
148	Z76.0
149	C50.3
149	C50.8
149	C50.9
149	E11.9
149	G81.1
149	H40.1
149	H52.0
149	H52.2
149	I20.0
149	I20.8
149	I21.4
149	I21.9
149	I25.0
149	I25.1
149	I25.2
149	I34.0
149	I35.0
149	I35.2
149	I49.3
149	I49.4
149	I50.1
149	I51.4
149	I51.7
149	I63.2
149	I63.3
149	I63.5
149	I63.9
149	J37.0
149	J37.1
149	R47.0
149	Z76.0
150	B34.1
150	F33
150	F33.1
150	F34
150	F41
150	F41.0
150	G44
150	G47
150	G58.0
150	I10
150	I11
150	K05.2
150	K29
150	M42
150	M54.1
150	M54.5
150	M79.1
[truncated: 137,799 more rows]

## Sheet: Submission information
Simple Excel and ICD-10 based dataset calculator for the Charlson and Elixhauser Comorbidity Indices
BMC Medical Research Methodology
Pärt Prommik1,2,3†*, Kaspar Tootsi1,2†, Toomas Saluse2, Eiki Strauss2, Helgi Kolk1,2‡ and Aare Märtson1,2‡
1Department of Traumatology and Orthopaedics, University of Tartu, L. Puusepa 8, 50406, Tartu, Estonia. 2Traumatology and Orthopaedics Clinic, Tartu University Hospital, L. Puusepa 8, 50406, Tartu, Estonia. 3Institute of Sport Sciences and Physiotherapy, University of Tartu, Ujula 4, 51008, Tartu, Estonia. †Authors of equal contribution ‡Authors of equal contribution
